# Supplementary material for: RORα controls hepatic lipid homeostasis via negative regulation of PPARγ transcriptional network
Source: Nat Commun. 2017 Jul 31;8:162. doi: 10.1038/s41467-017-00215-1 (PMC5534431; doi:10.1038/s41467-017-00215-1)
Supplement: Supplementary file 2 — Supplementary Data 1 [file 41467_2017_215_MOESM2_ESM.xlsx]

## Sheet: Sheet1
Supplementary Data 1. Summary of the alignment results for mRNA-sequencing data
Type	Sample	Raw reads	Mapped reads	Mapping rate (%)	Uniquely mapped reads	Unique mapping rate (%)	ExomCoverage(X)
mRNA-sequencing	KO_CD_1	38672532	38120866	0.985735	35033080	0.919	32.82
	KO_CD_2	33939426	33446553	0.985478	30602631	0.914971	29.55
	KO_HFD_1	39760880	39207039	0.986071	37153527	0.947624	33.39
	KO_HFD_2	40499390	39917339	0.985628	37403886	0.937034	34.5
	WT_CD_1	40241230	39666441	0.985716	35625037	0.898115	34.69
	WT_CD_2	34516784	33918521	0.982667	30177765	0.889713	29.32
	WT_HFD_1	33456648	32989512	0.986038	30283398	0.91797	28.43
	WT_HFD_2	38211808	37632914	0.98485	35435387	0.941606	32.43
