# Supplementary material for: RORα controls hepatic lipid homeostasis via negative regulation of PPARγ transcriptional network
Source: Nat Commun. 2017 Jul 31;8:162. doi: 10.1038/s41467-017-00215-1 (PMC5534431; doi:10.1038/s41467-017-00215-1)
Supplement: Supplementary file 3 — Supplementary Data 2 [file 41467_2017_215_MOESM3_ESM.xlsx]

## Sheet: Sheet1
Supplementary Data 2. List of genes affected by depletion of RORa
		DEGS					KO/WTCD		KO/WTHFD		(KO/WTHFD)/ (KO/WTCD)
ID	Symbol	KO/WTCD	KO/WTHFD	(KO/WTHFD)/ (KO/WTCD)	Cluster	Group	log2-fold change	combined p-value	log2-fold change	combined p-value	log2-fold change
ENSMUSG00000002058	Unc119	--	Up	Up	1	1	0.189355	0.316985	0.7303	0.0126039	0.540945
ENSMUSG00000002831	Plin4	--	Up	Up	1	1	-0.222032	0.302446	1.3813	0.00523716	1.60333
ENSMUSG00000002944	Cd36	--	Up	Up	1	1	0.47285	0.112699	1.49911	0.00523976	1.02626
ENSMUSG00000005125	Ndrg1	--	Up	Up	1	1	0.0516615	0.880568	0.723316	0.0152045	0.671654
ENSMUSG00000005233	Spc25	--	Up	Up	1	1	-0.138736	0.264552	0.654603	0.0236486	0.793339
ENSMUSG00000006777	Krt23	--	Up	Up	1	1	0.291918	0.383911	0.869892	0.0171381	0.577974
ENSMUSG00000012187	Mogat1	--	Up	Up	1	1	0.384272	0.0883878	0.869765	0.00419456	0.485493
ENSMUSG00000015568	Lpl	--	Up	Up	1	1	-0.00434024	0.997977	0.470948	0.0457102	0.475288
ENSMUSG00000016520	Lnx2	--	Up	Up	1	1	0.211743	0.243907	0.722991	0.00454618	0.511248
ENSMUSG00000018381	Abi3	--	Up	Up	1	1	-0.18314	0.420696	0.636588	0.0217453	0.819728
ENSMUSG00000018774	Cd68	--	Up	Up	1	1	0.112178	0.711872	0.556959	0.0292043	0.444781
ENSMUSG00000018796	Acsl1	--	Up	Up	1	1	0.0395853	0.95899	0.48573	0.0253957	0.446144
ENSMUSG00000019577	Pdk4	--	Up	Up	1	1	0.143622	0.714419	1.00897	0.00834647	0.865349
ENSMUSG00000020037	Rfx4	--	Up	Up	1	1	0.303527	0.168731	0.751174	0.0211051	0.447647
ENSMUSG00000020140	Lgr5	--	Up	Up	1	1	-0.38796	0.0803376	0.487351	0.000901659	0.875312
ENSMUSG00000020650	Bcap29	--	Up	Up	1	1	-0.14626	0.464977	0.463745	0.00428485	0.610006
ENSMUSG00000020778	Ten1	--	Up	Up	1	1	0.380681	0.185752	1.04169	0.0297995	0.661011
ENSMUSG00000021226	Acot2	--	Up	Up	1	1	0.167628	0.59814	0.799069	0.0139297	0.63144
ENSMUSG00000021895	Arhgef3	--	Up	Up	1	1	-0.35881	0.0230482	0.462596	0.0260449	0.821406
ENSMUSG00000022010	Tsc22d1	--	Up	Up	1	1	0.00399347	0.999146	0.820302	0.0407868	0.816309
ENSMUSG00000022041	Chrna2	--	Up	Up	1	1	-0.0453823	0.945435	0.527573	0.035198	0.572955
ENSMUSG00000022853	Ehhadh	--	Up	Up	1	1	0.326677	0.323185	0.780451	0.0055266	0.453774
ENSMUSG00000023019	Gpd1	--	Up	Up	1	1	0.203307	0.209884	0.669807	0.00107082	0.4665
ENSMUSG00000023067	Cdkn1a	--	Up	Up	1	1	-0.412109	0.118739	1.4815	0.00341271	1.89361
ENSMUSG00000024737	Slc15a3	--	Up	Up	1	1	0.00127312	0.999981	0.472674	0.0393703	0.471401
ENSMUSG00000025656	Arhgef9	--	Up	Up	1	1	0.118219	0.323048	0.662631	0.0273029	0.544412
ENSMUSG00000027559	Car3	--	Up	Up	1	1	0.0389493	0.811993	0.94497	0.00592142	0.906021
ENSMUSG00000027931	Npr1	--	Up	Up	1	1	-0.0931342	0.551466	0.552615	0.0147872	0.645749
ENSMUSG00000027993	Trim2	--	Up	Up	1	1	0.0670765	0.718994	0.759252	0.00848389	0.692176
ENSMUSG00000028191	Bcl10	--	Up	Up	1	1	0.000474341	0.999952	0.448683	0.027721	0.448209
ENSMUSG00000028211	Trp53inp1	Down	Up	Up	2	1	-0.826429	0.00329118	0.582776	0.0407132	1.40921
ENSMUSG00000028464	Tpm2	--	Up	Up	1	1	0.268733	0.250289	0.959311	0.0139975	0.690578
ENSMUSG00000028712	Cyp4a31	--	Up	Up	1	1	0.119776	0.753588	0.715045	0.00516542	0.595269
ENSMUSG00000028990	Lzic	--	Up	Up	1	1	0.0452761	0.843872	0.538905	0.0455264	0.493629
ENSMUSG00000028995	Fam126a	--	Up	Up	1	1	0.0828407	0.754423	0.597084	0.0158494	0.514243
ENSMUSG00000029009	Mthfr	--	Up	Up	1	1	0.354439	0.115917	0.811508	0.0100071	0.457068
ENSMUSG00000029910	Mad2l1	--	Up	Up	1	1	0.000197299	0.999815	0.521819	0.0245172	0.521621
ENSMUSG00000030643	Rab30	--	Up	Up	1	1	0.0229678	0.987989	0.568771	0.0081482	0.545803
ENSMUSG00000030970	Ctbp2	--	Up	Up	1	1	-0.403552	0.198695	0.560884	0.0449684	0.964437
ENSMUSG00000031246	Sh3bgrl	--	Up	Up	1	1	0.0483512	0.914913	0.515607	0.0288452	0.467256
ENSMUSG00000031808	Slc27a1	--	Up	Up	1	1	-0.0285294	0.933858	0.62863	0.0168514	0.657159
ENSMUSG00000032231	Anxa2	--	Up	Up	1	1	0.214211	0.434399	0.66722	0.0155041	0.453008
ENSMUSG00000032349	Elovl5	--	Up	Up	1	1	-0.0138122	0.987715	1.01158	0.0105603	1.0254
ENSMUSG00000032808	Cyp2c38	--	Up	Up	1	1	-0.000441107	0.999609	0.975454	0.018282	0.975895
ENSMUSG00000032946	Rasgrp2	--	Up	Up	1	1	0.0900489	0.834378	0.684817	0.0384749	0.594768
ENSMUSG00000033107	Rnf125	--	Up	Up	1	1	0.284285	0.0545073	0.880338	0.0183894	0.596053
ENSMUSG00000034634	Ly6d	--	Up	Up	1	1	0.487702	0.131968	1.279	0.0131821	0.791301
ENSMUSG00000034842	Art3	--	Up	Up	1	1	-0.237528	0.353588	0.490185	0.0295018	0.727713
ENSMUSG00000034855	Cxcl10	--	Up	Up	1	1	0.0138175	0.989695	0.548063	0.043264	0.534246
ENSMUSG00000035948	Acss3	--	Up	Up	1	1	0.0136781	0.989126	0.667534	0.0102975	0.653856
ENSMUSG00000037071	Scd1	--	Up	Up	1	1	0.606868	0.103211	1.35346	0.0388911	0.746597
ENSMUSG00000037816	Fbxw17	--	Up	Up	1	1	0.0120254	0.981043	0.574291	0.022656	0.562265
ENSMUSG00000038418	Egr1	--	Up	Up	1	1	0.0929748	0.579014	0.745191	0.047781	0.652216
ENSMUSG00000038754	Elovl3	--	Up	Up	1	1	0.255008	0.345522	0.908698	0.00990574	0.653691
ENSMUSG00000038768	9130409I23Rik	--	Up	Up	1	1	0.150053	0.469389	0.725755	0.0236659	0.575702
ENSMUSG00000038836	Agbl3	--	Up	Up	1	1	-0.0382387	0.830042	0.553833	0.047845	0.592072
ENSMUSG00000039018	Mtg1	--	Up	Up	1	1	-0.159428	0.540184	0.626605	0.0390061	0.786034
ENSMUSG00000039202	Abhd2	--	Up	Up	1	1	0.109981	0.652129	0.57606	0.0351075	0.466079
ENSMUSG00000039601	Rcan2	--	Up	Up	1	1	0.438275	0.0465131	1.03307	0.0184402	0.594796
ENSMUSG00000039782	Cpeb2	Down	Up	Up	2	1	-0.766586	0.0050331	0.693879	0.0297767	1.46046
ENSMUSG00000040747	Cd53	--	Up	Up	1	1	-0.0408226	0.91996	0.554903	0.0156814	0.595725
ENSMUSG00000041096	Tspyl2	--	Up	Up	1	1	0.0916764	0.656817	0.587252	0.00274678	0.495575
ENSMUSG00000042129	Rassf4	--	Up	Up	1	1	0.0752712	0.747257	0.667604	0.0013967	0.592333
ENSMUSG00000042874	D930007J09Rik	--	Up	Up	1	1	0.234958	0.480697	1.04257	0.00337428	0.807607
ENSMUSG00000044734	Serpinb1a	--	Up	Up	1	1	0.0857184	0.699901	1.175	0.00654511	1.08928
ENSMUSG00000046160	Olig1	--	Up	Up	1	1	0.111151	0.694145	0.737986	0.0222163	0.626835
ENSMUSG00000046324	Ermp1	--	Up	Up	1	1	0.0320491	0.852592	0.587909	0.0249574	0.55586
ENSMUSG00000047446	Arl4a	--	Up	Up	1	1	0.0561505	0.734995	0.516488	0.0280045	0.460337
ENSMUSG00000048489	8430408G22Rik	--	Up	Up	1	1	-0.33052	0.183418	0.516319	0.0451946	0.846839
ENSMUSG00000049109	Themis	--	Up	Up	1	1	-0.169198	0.478722	0.75373	0.0335831	0.922929
ENSMUSG00000053168	9030619P08Rik	--	Up	Up	1	1	0.0283126	0.977116	0.938949	0.0353915	0.910637
ENSMUSG00000053559	Smagp	--	Up	Up	1	1	0.0648732	0.729264	0.691122	0.0166502	0.626248
ENSMUSG00000054588	Gbp10	--	Up	Up	1	1	-0.140625	0.676295	0.545529	0.0387525	0.686154
ENSMUSG00000056035	Cyp3a11	--	Up	Up	1	1	0.195026	0.227144	0.984829	0.0148249	0.789803
ENSMUSG00000056412	Gm12396	--	Up	Up	1	1	-0.29059	0.36194	0.788519	0.0187585	1.07911
ENSMUSG00000056978	Hamp2	--	Up	Up	1	1	0.310454	0.402653	1.21246	0.0296022	0.90201
ENSMUSG00000057409	Zfp53	--	Up	Up	1	1	-0.0940178	0.555022	0.450228	0.0444615	0.544246
ENSMUSG00000061780	Cfd	--	Up	Up	1	1	0.868276	0.055011	1.65671	0.00547216	0.788432
ENSMUSG00000061825	Ces2c	--	Up	Up	1	1	-0.0232835	0.976376	0.480078	0.007359	0.503362
ENSMUSG00000064288	Hist1h4k	--	Up	Up	1	1	-0.356429	0.1914	0.655721	1.2e-06	1.01215
ENSMUSG00000064337	mt-Rnr1	--	Up	Up	1	1	-0.321624	0.098816	0.559506	0.00975415	0.88113
ENSMUSG00000064339	mt-Rnr2	--	Up	Up	1	1	-0.382376	0.0324523	0.532168	0.0116497	0.914544
ENSMUSG00000066072	Cyp4a10	--	Up	Up	1	1	0.267832	0.446734	1.01349	0.00388675	0.745658
ENSMUSG00000067656	Slc22a27	--	Up	Up	1	1	0.32048	0.146526	1.05231	0.0107645	0.731832
ENSMUSG00000068220	Lgals1	--	Up	Up	1	1	0.73745	0.0542104	1.47072	0.00584723	0.733265
ENSMUSG00000069170	Gpr98	--	Up	Up	1	1	-0.181123	0.627969	0.84379	0.00916253	1.02491
ENSMUSG00000069456	Rdh16	--	Up	Up	1	1	0.304633	0.0560233	0.929	0.017925	0.624367
ENSMUSG00000072620	Slfn2	--	Up	Up	1	1	-0.0918234	0.688207	0.446472	0.0375848	0.538295
ENSMUSG00000072964	Bhlhb9	--	Up	Up	1	1	0.0917433	0.47397	0.681223	0.000476873	0.58948
ENSMUSG00000073791	Efcab7	--	Up	Up	1	1	-0.171375	0.668677	0.737267	0.00843449	0.908643
ENSMUSG00000075324	Fign	--	Up	Up	1	1	0.015927	0.981112	0.485747	0.0313084	0.46982
ENSMUSG00000075703	Ept1	--	Up	Up	1	1	0.026261	0.847054	0.490868	0.0157309	0.464607
ENSMUSG00000078238	Gm12854	Down	Up	Up	2	1	-0.843701	0.000211037	0.578637	1.2e-06	1.42234
ENSMUSG00000078937	Cpt1b	--	Up	Up	1	1	0.6404	0.0594589	1.12085	0.0108321	0.480454
ENSMUSG00000079457	Gm7609	--	Up	Up	1	1	-0.0401546	0.936751	0.49054	0.0458482	0.530694
ENSMUSG00000079507	H2-Q1	--	Up	Up	1	1	0.4343	0.156803	1.21375	0.00571594	0.77945
ENSMUSG00000080717	B230307C23Rik	--	Up	Up	1	1	0.135621	0.84703	0.926023	0.0474361	0.790402
ENSMUSG00000082065	Mup-ps14	--	Up	Up	1	1	-0.601278	0.0710525	0.935328	0.00333621	1.53661
ENSMUSG00000082349	Gm15064	--	Up	Up	1	1	-0.00263516	0.998855	0.668815	0.0203771	0.67145
ENSMUSG00000083012	2810453I06Rik	--	Up	Up	1	1	-0.300584	0.141804	0.523479	0.029758	0.824063
ENSMUSG00000083715	Gm14202	Down	Up	Up	2	1	-1.2679	0.000211037	1.12317	1.2e-06	2.39107
ENSMUSG00000083798	Gm14584	--	Up	Up	1	1	-0.521309	0.0553785	0.659876	0.0162492	1.18118
ENSMUSG00000084051	Gm15146	--	Up	Up	1	1	-0.133033	0.756428	1.3114	0.00386442	1.44443
ENSMUSG00000084156	Gm14734	--	Up	Up	1	1	0.0293619	0.977251	0.703161	0.00759147	0.673799
ENSMUSG00000084878	Gm15817	--	Up	Up	1	1	0.109405	0.727929	0.590319	0.0129334	0.480914
ENSMUSG00000085655	Gm15952	--	Up	Up	1	1	0.0986415	0.758979	0.555965	0.0159953	0.457323
ENSMUSG00000085972	1110028F11Rik	--	Up	Up	1	1	-0.125176	0.726009	0.513668	0.0389909	0.638844
ENSMUSG00000086165	Gm15690	--	Up	Up	1	1	-0.230122	0.440492	0.692177	0.0282518	0.922298
ENSMUSG00000087362	Gm13710	--	Up	Up	1	1	-0.148682	0.620136	0.612122	0.0276282	0.760804
ENSMUSG00000087593	Gm16174	Down	Up	Up	2	1	-0.533376	0.0220094	0.739918	0.0345014	1.27329
ENSMUSG00000088835	snoU89	--	Up	Up	1	1	-0.461586	0.142604	1.14099	1.2e-06	1.60258
ENSMUSG00000089719	Gm15758	--	Up	Up	1	1	0.012368	0.992519	0.546513	0.014996	0.534145
ENSMUSG00000090117	Gm16541	--	Up	Up	1	1	-0.0703367	0.779986	0.974079	0.00833914	1.04442
ENSMUSG00000090425	Efna5	--	Up	Up	1	1	-0.0188898	0.988042	0.518893	0.0222654	0.537783
ENSMUSG00000090555	Gm8893	--	Up	Up	1	1	0.258451	0.621454	0.791234	0.0399643	0.532782
ENSMUSG00000091443	Gm17023	--	Up	Up	1	1	-0.197149	0.328285	0.515259	0.0334142	0.712408
ENSMUSG00000092215	Gm20419	--	Up	Up	1	1	0.514282	0.174084	1.86666	0.000469316	1.35238
ENSMUSG00000092837	RNaseP_nuc	--	Up	Up	1	1	-0.408655	0.350429	1.14351	0.0112959	1.55217
ENSMUSG00000093930	Hmgcs1	--	Up	Up	1	1	0.187742	0.366465	1.11125	0.0177651	0.923512
ENSMUSG00000097327	RP23-58L22.2	--	Up	Up	1	1	0.203282	0.35806	0.647701	0.028091	0.444419
ENSMUSG00000001417	Rhbg	--	Up	--	4	2	0.373738	0.066101	0.636795	0.0298008	0.263057
ENSMUSG00000002059	Rab34	--	Up	--	4	2	0.355346	0.124631	0.608687	0.0174948	0.253341
ENSMUSG00000003623	Crot	--	Up	--	4	2	0.186192	0.291644	0.594586	0.00626143	0.408394
ENSMUSG00000003721	Insig2	Up	Up	--	3	2	0.651402	0.0118141	0.95663	0.000936773	0.305228
ENSMUSG00000006218	Fam131c	Up	Up	--	3	2	0.701691	0.00658234	0.555217	0.0310898	-0.146474
ENSMUSG00000006800	Sulf2	--	Up	--	4	2	0.362473	0.118565	0.545581	0.0307445	0.183108
ENSMUSG00000008153	Clstn3	Up	Up	--	3	2	0.907944	0.00982662	1.27083	0.0014892	0.362887
ENSMUSG00000009633	G0s2	Up	Up	--	3	2	0.613192	0.0213226	0.452701	0.00993184	-0.160491
ENSMUSG00000010025	Aldh3a2	--	Up	--	4	2	0.334765	0.0609991	0.579694	0.0139507	0.244929
ENSMUSG00000010651	Acaa1b	--	Up	--	4	2	0.424104	0.130264	0.694455	0.016835	0.270352
ENSMUSG00000011305	Plin5	--	Up	--	4	2	0.248126	0.237676	0.550784	0.00822201	0.302658
ENSMUSG00000015357	Clpx	--	Up	--	4	2	0.602372	0.0636348	0.736534	0.0217228	0.134162
ENSMUSG00000015711	Prune	--	Up	--	4	2	0.410927	0.0100279	0.538636	0.00274294	0.127709
ENSMUSG00000017754	Pltp	Up	Up	--	3	2	1.10647	0.0107809	0.965197	0.0200259	-0.141273
ENSMUSG00000020777	Acox1	--	Up	--	4	2	0.236024	0.399637	0.665781	0.014866	0.429757
ENSMUSG00000020865	Abcc3	--	Up	--	4	2	0.157027	0.530093	0.586291	0.023938	0.429264
ENSMUSG00000021215	Net1	--	Up	--	4	2	0.123925	0.58708	0.483682	0.0210403	0.359757
ENSMUSG00000021335	Slc17a1	--	Up	--	4	2	0.171339	0.593926	0.476433	0.0345402	0.305094
ENSMUSG00000021871	Pnp	Up	Up	--	3	2	0.585274	0.0161498	0.514142	0.00285235	-0.0711325
ENSMUSG00000022215	Fitm1	Up	Up	--	3	2	0.824822	0.0160623	0.896516	0.0117329	0.0716943
ENSMUSG00000022377	Asap1	--	Up	--	4	2	0.0629315	0.85061	0.457527	0.0352064	0.394596
ENSMUSG00000022790	Igsf11	--	Up	--	4	2	0.368792	0.108261	0.454017	0.0340959	0.085225
ENSMUSG00000022883	Robo1	--	Up	--	4	2	0.242812	0.218048	0.667576	0.0177579	0.424765
ENSMUSG00000023057	Fabp2	Up	Up	--	3	2	0.451397	0.0221148	0.530138	0.0473682	0.0787409
ENSMUSG00000024827	Gldc	--	Up	--	4	2	0.524988	0.0772926	0.662013	0.0152104	0.137025
ENSMUSG00000024913	Lrp5	--	Up	--	4	2	0.334524	0.0660873	0.549735	0.0074502	0.215212
ENSMUSG00000024924	Vldlr	--	Up	--	4	2	0.189011	0.332897	0.475256	0.0453318	0.286245
ENSMUSG00000024981	Acsl5	--	Up	--	4	2	0.207425	0.180454	0.572529	0.0102875	0.365103
ENSMUSG00000025102	3110040N11Rik	--	Up	--	4	2	0.265013	0.108482	0.551643	0.0258514	0.286631
ENSMUSG00000025351	Cd63	--	Up	--	4	2	0.360621	0.153747	0.442025	0.0251288	0.0814036
ENSMUSG00000025969	Nrp2	Up	Up	--	3	2	0.604583	0.0227102	0.656616	0.011008	0.0520324
ENSMUSG00000026179	Pnkd	--	Up	--	4	2	0.225072	0.366899	0.546428	0.0274049	0.321356
ENSMUSG00000026639	Lamb3	--	Up	--	4	2	0.504682	0.0932464	0.461097	0.0182505	-0.0435852
ENSMUSG00000026853	Crat	Up	Up	--	3	2	0.649971	0.0320513	0.897526	0.00655333	0.247554
ENSMUSG00000027890	Gstm4	Up	Up	--	3	2	0.583219	0.01882	0.627475	0.0176139	0.0442567
ENSMUSG00000028194	Ddah1	--	Up	--	4	2	0.149562	0.530466	0.48304	0.0456575	0.333478
ENSMUSG00000028494	Plin2	--	Up	--	4	2	0.601539	0.0611845	0.702458	0.00090531	0.100919
ENSMUSG00000028715	Cyp4a14	--	Up	--	4	2	0.522023	0.0824932	0.694342	0.0090982	0.172319
ENSMUSG00000029314	Agpat9	Up	Up	--	3	2	0.834144	0.0153079	0.513084	0.048293	-0.32106
ENSMUSG00000029630	Cyp3a25	--	Up	--	4	2	0.217305	0.256298	0.652204	0.00559167	0.434898
ENSMUSG00000030278	Cidec	Up	Up	--	3	2	1.51848	0.00444815	1.71678	0.000973869	0.198304
ENSMUSG00000030470	Csrp3	--	Up	--	4	2	0.465506	0.0610745	0.53242	0.0496859	0.0669138
ENSMUSG00000030545	Pex11a	--	Up	--	4	2	0.110133	0.715335	0.543596	0.00563755	0.433463
ENSMUSG00000030762	Aqp8	--	Up	--	4	2	0.617129	0.0857835	0.648822	0.0254051	0.031693
ENSMUSG00000030806	Stx1b	--	Up	--	4	2	0.312924	0.222477	0.525357	0.0278866	0.212432
ENSMUSG00000030827	Fgf21	Up	Up	--	3	2	1.06358	0.00580001	0.759091	0.0353778	-0.304486
ENSMUSG00000031024	St5	Up	Up	--	3	2	0.696647	0.000809836	0.785989	0.0103771	0.0893416
ENSMUSG00000031271	Serpina7	Up	Up	--	3	2	0.553343	0.0363925	0.502336	0.0159297	-0.0510077
ENSMUSG00000032012	Pvrl1	--	Up	--	4	2	0.324441	0.0664055	0.562818	0.00957524	0.238377
ENSMUSG00000032080	Apoa4	Up	Up	--	3	2	1.10348	0.00483149	1.04986	0.0258424	-0.0536199
ENSMUSG00000032261	Sh3bgrl2	--	Up	--	4	2	0.235514	0.0770774	0.521595	0.0157689	0.286081
ENSMUSG00000032418	Me1	Up	Up	--	3	2	0.812999	0.00409014	0.841625	0.0304835	0.028626
ENSMUSG00000032420	Nt5e	--	Up	--	4	2	0.44499	0.0591721	0.757044	0.0272922	0.312055
ENSMUSG00000032902	Slc16a1	--	Up	--	4	2	0.374084	0.107391	0.645394	0.0132635	0.27131
ENSMUSG00000034220	Gpc1	Up	Up	--	3	2	0.637318	0.0293725	0.757937	0.00647009	0.120619
ENSMUSG00000034917	Tjp3	Up	Up	--	3	2	0.597623	0.0356986	0.545944	0.0373519	-0.0516788
ENSMUSG00000035357	Pdzrn3	--	Up	--	4	2	0.116896	0.52742	0.512321	0.00665785	0.395424
ENSMUSG00000036957	Lrfn3	Up	Up	--	3	2	0.843428	0.0121721	0.950567	0.00594193	0.107138
ENSMUSG00000037348	Paqr7	Up	Up	--	3	2	0.617074	0.0298778	0.508842	0.0321891	-0.108232
ENSMUSG00000037440	Vnn1	Up	Up	--	3	2	0.746415	0.0149695	1.02018	0.006219	0.273769
ENSMUSG00000038217	Tlcd2	--	Up	--	4	2	0.19682	0.364922	0.592756	0.00394507	0.395936
ENSMUSG00000038776	Ephx1	--	Up	--	4	2	0.144689	0.417427	0.440547	0.0271986	0.295858
ENSMUSG00000039956	Mrap	--	Up	--	4	2	0.279669	0.232394	0.454929	0.025962	0.17526
ENSMUSG00000040785	Ttc3	--	Up	--	4	2	0.157674	0.353927	0.520569	0.0340793	0.362896
ENSMUSG00000040938	Slc16a11	--	Up	--	4	2	0.385348	0.0566455	0.542696	0.00495403	0.157348
ENSMUSG00000040964	Arhgef10l	--	Up	--	4	2	0.341819	0.147003	0.51038	0.028239	0.168561
ENSMUSG00000041773	Enc1	--	Up	--	4	2	0.302627	0.171965	0.586163	0.00752703	0.283536
ENSMUSG00000042476	Abcb4	--	Up	--	4	2	0.158927	0.329093	0.483649	0.0275801	0.324722
ENSMUSG00000042647	Acad12	--	Up	--	4	2	0.155985	0.260813	0.509513	0.024962	0.353528
ENSMUSG00000043252	Tmem64	--	Up	--	4	2	0.298792	0.113671	0.477348	0.0306139	0.178556
ENSMUSG00000044122	Proca1	--	Up	--	4	2	0.496216	0.0631907	0.592493	0.00138454	0.0962768
ENSMUSG00000044349	Snhg11	--	Up	--	4	2	0.50816	0.072106	0.695241	0.0360237	0.187081
ENSMUSG00000044367	Slc16a13	--	Up	--	4	2	0.648189	0.0560797	0.627946	0.0485785	-0.0202433
ENSMUSG00000044469	Tnfaip8l1	Up	Up	--	3	2	0.501193	0.0435497	0.51624	0.0394747	0.0150476
ENSMUSG00000045287	Rtn4rl1	Up	Up	--	3	2	0.481079	0.0474206	0.487276	0.0389449	0.00619674
ENSMUSG00000048486	Fitm2	--	Up	--	4	2	0.257083	0.357127	0.458044	0.0174193	0.200961
ENSMUSG00000049555	Tmie	Up	Up	--	3	2	0.591825	0.0488678	0.58924	0.0221974	-0.00258554
ENSMUSG00000051359	Ncald	--	Up	--	4	2	0.144178	0.210077	0.470206	0.0455349	0.326028
ENSMUSG00000053219	Raet1e	--	Up	--	4	2	0.530255	0.0780269	0.910387	0.0206022	0.380132
ENSMUSG00000053617	Sh3pxd2a	--	Up	--	4	2	0.38543	0.0969135	0.638832	0.0275062	0.253403
ENSMUSG00000055782	Abcd2	Up	Up	--	3	2	0.702737	0.0213621	0.798664	0.0217837	0.0959267
ENSMUSG00000058613	Gm5062	--	Up	--	4	2	0.26071	0.220825	0.586777	0.0199275	0.326068
ENSMUSG00000058672	Tubb2a	Up	Up	--	3	2	0.575364	0.0452978	0.603211	0.0383585	0.0278468
ENSMUSG00000060961	Slc4a4	--	Up	--	4	2	0.196223	0.41218	0.603482	0.0176024	0.407258
ENSMUSG00000061292	Cyp3a59	Up	Up	--	3	2	0.887378	0.0169003	1.23901	0.00588826	0.351634
ENSMUSG00000061959	Ces1e	--	Up	--	4	2	0.0358878	0.908072	0.462325	0.0143138	0.426437
ENSMUSG00000064225	Paqr9	Up	Up	--	3	2	0.651655	0.0189426	0.618326	0.0231391	-0.033329
ENSMUSG00000064254	Ethe1	--	Up	--	4	2	0.356685	0.15027	0.511069	0.0149952	0.154384
ENSMUSG00000066553	Gm6969	--	Up	--	4	2	0.407358	0.119893	0.819314	0.00949272	0.411956
ENSMUSG00000067235	H2-Q10	--	Up	--	4	2	0.288487	0.0730664	0.550183	0.0429807	0.261696
ENSMUSG00000072235	Tuba1a	--	Up	--	4	2	0.295918	0.134035	0.439778	0.0458505	0.143861
ENSMUSG00000072949	Acot1	--	Up	--	4	2	0.306766	0.4316	0.736851	0.0172318	0.430085
ENSMUSG00000073460	Pnldc1	--	Up	--	4	2	0.458486	0.0525305	0.526167	0.0195978	0.0676805
ENSMUSG00000074373	Gm10680	Up	Up	--	3	2	1.08597	0.0113954	0.948403	0.036829	-0.137565
ENSMUSG00000078452	Raet1d	Up	Up	--	3	2	0.607618	0.0207852	0.983022	0.00837311	0.375404
ENSMUSG00000078612	1700024P16Rik	--	Up	--	4	2	0.258879	0.175354	0.59158	0.0464431	0.332701
ENSMUSG00000079164	Tlr5	--	Up	--	4	2	0.465969	0.0808466	0.524573	0.0398596	0.0586043
ENSMUSG00000079242	C730034F03Rik	--	Up	--	4	2	0.246621	0.361752	0.51991	0.0258982	0.273289
ENSMUSG00000084322	Gm14778	--	Up	--	4	2	0.53798	0.103075	0.464313	0.0362847	-0.0736676
ENSMUSG00000084354	Gm14708	Up	Up	--	3	2	0.926087	0.00495157	0.667443	0.0318507	-0.258643
ENSMUSG00000084923	Gm15611	--	Up	--	4	2	0.598241	0.122013	0.51713	0.0362854	-0.0811108
ENSMUSG00000085156	Gm11974	--	Up	--	4	2	0.569455	0.0561105	0.504158	0.00953957	-0.0652971
ENSMUSG00000085995	Gm2788	--	Up	--	4	2	0.481937	0.158618	0.45847	0.0202319	-0.0234668
ENSMUSG00000086332	4930480G23Rik	--	Up	--	4	2	0.384859	0.151972	0.682085	0.0194195	0.297225
ENSMUSG00000086437	Gm13021	Up	Up	--	3	2	1.05547	0.00776351	1.19462	0.0148684	0.139154
ENSMUSG00000092471	Cyp21a2-ps	Up	Up	--	3	2	0.780091	0.0160458	0.572959	0.0496186	-0.207132
ENSMUSG00000005514	Por	--	Down	--	6	3	-0.262077	0.273219	-0.620404	0.00948004	-0.358327
ENSMUSG00000006154	Eps8l1	Down	Down	--	5	3	-0.641318	0.0134324	-0.467734	0.0492542	0.173584
ENSMUSG00000020131	Pcsk4	--	Down	--	6	3	-0.200122	0.367722	-0.548855	0.0329901	-0.348733
ENSMUSG00000022661	Cd200	--	Down	--	6	3	-0.333757	0.288112	-0.58517	0.0283013	-0.251413
ENSMUSG00000023031	Cela1	Down	Down	--	5	3	-0.781156	0.0113472	-1.18444	0.00248724	-0.403288
ENSMUSG00000024145	Pigf	--	Down	--	6	3	-0.16584	0.504453	-0.487299	0.0213803	-0.321459
ENSMUSG00000024222	Fkbp5	Down	Down	--	5	3	-0.612793	0.00723092	-1.03191	0.0114924	-0.419115
ENSMUSG00000025464	Paox	--	Down	--	6	3	-0.0681916	0.77794	-0.461281	0.0343337	-0.39309
ENSMUSG00000025813	Homer2	--	Down	--	6	3	-0.314359	0.0763955	-0.460091	0.0269765	-0.145732
ENSMUSG00000025981	Coq10b	Down	Down	--	5	3	-0.634676	0.013198	-0.876686	0.0125467	-0.242011
ENSMUSG00000026475	Rgs16	Down	Down	--	5	3	-0.834535	0.0118768	-1.09324	0.0236528	-0.258708
ENSMUSG00000028240	Cyp7a1	Down	Down	--	5	3	-1.22717	0.00715064	-0.929184	0.0175278	0.297988
ENSMUSG00000029246	Ppat	Down	Down	--	5	3	-0.561338	0.0249358	-0.450842	0.0397783	0.110496
ENSMUSG00000029504	Ddx51	--	Down	--	6	3	-0.10731	0.772724	-0.532521	0.0234572	-0.425211
ENSMUSG00000031016	Wee1	--	Down	--	6	3	-0.253867	0.255579	-0.582993	0.0200433	-0.329126
ENSMUSG00000032010	Usp2	Down	Down	--	5	3	-0.624759	0.0446382	-0.876717	0.0137828	-0.251959
ENSMUSG00000032311	Nrg4	Down	Down	--	5	3	-0.649826	0.0464706	-0.484758	0.0414036	0.165068
ENSMUSG00000032384	Csnk1g1	--	Down	--	6	3	-0.103126	0.696755	-0.489728	0.0383445	-0.386602
ENSMUSG00000035486	Plk5	--	Down	--	6	3	-0.0111806	0.986437	-0.43947	0.0419653	-0.428289
ENSMUSG00000038550	Gm129	Down	Down	--	5	3	-0.649018	0.022916	-0.770529	0.0114601	-0.12151
ENSMUSG00000039519	Cyp7b1	Down	Down	--	5	3	-0.751982	0.0482509	-0.770089	0.0402302	-0.0181077
ENSMUSG00000040127	Sdr9c7	--	Down	--	6	3	-0.449315	0.0824009	-0.659179	0.0173406	-0.209865
ENSMUSG00000047368	Fam108b	--	Down	--	6	3	-0.18038	0.416047	-0.46528	0.0281346	-0.2849
ENSMUSG00000050069	Grem2	--	Down	--	6	3	-0.398218	0.0913475	-0.659093	0.014562	-0.260875
ENSMUSG00000055866	Per2	--	Down	--	6	3	-0.268432	0.140841	-0.540613	0.00371131	-0.272181
ENSMUSG00000056290	Ms4a4b	--	Down	--	6	3	-0.10204	0.722027	-0.466523	0.0087586	-0.364483
ENSMUSG00000057068	Fam47e	Down	Down	--	5	3	-0.458	0.0417653	-0.8211	0.00749736	-0.3631
ENSMUSG00000062061	Obp2a	Down	Down	--	5	3	-1.05937	0.0338402	-1.25052	0.0043539	-0.191147
ENSMUSG00000066477	Gm16551	--	Down	--	6	3	-0.136512	0.539454	-0.482864	0.0355886	-0.346352
ENSMUSG00000070284	Gmppb	--	Down	--	6	3	-0.477501	0.0907365	-0.880766	0.0215642	-0.403264
ENSMUSG00000070997	1700055D18Rik	--	Down	--	6	3	-0.0562742	0.831226	-0.448141	0.0262708	-0.391867
ENSMUSG00000074639	BC089597	--	Down	--	6	3	-0.425104	0.0111914	-0.550177	0.0211195	-0.125073
ENSMUSG00000078786	BC024978	--	Down	--	6	3	-0.395436	0.0507461	-0.487195	0.0471291	-0.0917598
ENSMUSG00000081053	Mup-ps17	--	Down	--	6	3	-0.750008	0.062939	-1.18746	0.0445318	-0.437453
ENSMUSG00000081448	Gm13086	--	Down	--	6	3	-0.517273	0.0613978	-0.594615	0.0124909	-0.0773424
ENSMUSG00000082363	Mup-ps18	Down	Down	--	5	3	-0.674977	0.0380557	-0.68753	1.2e-06	-0.0125528
ENSMUSG00000090407	Gm16042	Down	Down	--	5	3	-1.24332	0.00731202	-0.958502	0.0355759	0.284816
ENSMUSG00000094793	Mup12	Down	Down	--	5	3	-0.613728	0.0407757	-0.9427	0.0389368	-0.328972
ENSMUSG00000094936	Rbm4	Down	Down	--	5	3	-0.539801	0.0378159	-0.493411	0.03831	0.0463906
ENSMUSG00000095061	E030018B13Rik	--	Down	--	6	3	-0.33045	0.0931357	-0.70947	0.047815	-0.379019
ENSMUSG00000097224	RP23-412B2.6	--	Down	--	6	3	-0.290837	0.312998	-0.485226	0.0219633	-0.194389
ENSMUSG00000003555	Cyp17a1	--	Down	Down	8	4	-0.823282	0.0634137	-1.52921	0.0152094	-0.705932
ENSMUSG00000007655	Cav1	--	Down	Down	8	4	0.304739	0.234936	-0.559848	0.049102	-0.864587
ENSMUSG00000016477	E2f3	--	Down	Down	8	4	0.723627	0.0989865	-0.865859	0.0247666	-1.58949
ENSMUSG00000019505	Ubb	--	Down	Down	8	4	0.12206	0.763549	-1.02348	0.0205051	-1.14554
ENSMUSG00000020027	Socs2	--	Down	Down	8	4	0.0733653	0.912992	-1.47312	0.014364	-1.54649
ENSMUSG00000020122	Egfr	--	Down	Down	8	4	0.0977253	0.419171	-0.80943	0.00519052	-0.907155
ENSMUSG00000020262	Adarb1	--	Down	Down	8	4	0.0439806	0.909956	-0.460035	0.0124282	-0.504016
ENSMUSG00000021338	Lrrc16a	--	Down	Down	8	4	-0.106847	0.670423	-1.13772	0.00754812	-1.03087
ENSMUSG00000022032	Scara5	--	Down	Down	8	4	0.261162	0.423938	-1.03629	0.0161147	-1.29745
ENSMUSG00000022181	C6	--	Down	Down	8	4	-0.143344	0.532484	-0.59393	0.034578	-0.450585
ENSMUSG00000022218	Tgm1	--	Down	Down	8	4	0.466485	0.108656	-0.671014	0.0377144	-1.1375
ENSMUSG00000022389	Tef	--	Down	Down	8	4	-0.0401625	0.861919	-0.534805	0.032043	-0.494643
ENSMUSG00000024694	Keg1	--	Down	Down	8	4	-0.120276	0.350543	-0.67829	0.0396099	-0.558014
ENSMUSG00000024987	Cyp26a1	--	Down	Down	8	4	-0.216597	0.425313	-0.676429	0.0215853	-0.459833
ENSMUSG00000025190	Got1	--	Down	Down	8	4	-0.0749452	0.83114	-0.747461	0.018079	-0.672516
ENSMUSG00000026259	Ngef	--	Down	Down	8	4	0.00419168	0.999168	-0.446637	0.0209134	-0.450828
ENSMUSG00000026839	Upp2	--	Down	Down	8	4	-0.381162	0.0257436	-0.962787	0.00607522	-0.581625
ENSMUSG00000028010	Gar1	--	Down	Down	8	4	0.00700293	0.997309	-0.658856	0.0156926	-0.665859
ENSMUSG00000028445	Enho	--	Down	Down	8	4	-0.238166	0.454724	-0.701478	0.0304989	-0.463312
ENSMUSG00000028957	Per3	--	Down	Down	8	4	0.0517965	0.886072	-0.757958	0.0180875	-0.809754
ENSMUSG00000029597	Sds	--	Down	Down	8	4	-0.0211277	0.933182	-0.670711	0.0168247	-0.649583
ENSMUSG00000029656	C8b	--	Down	Down	8	4	-0.112018	0.670036	-0.664969	0.0150773	-0.552952
ENSMUSG00000030103	Bhlhe40	--	Down	Down	8	4	0.509516	0.113769	-0.579738	0.0121027	-1.08925
ENSMUSG00000030256	Bhlhe41	--	Down	Down	8	4	0.171818	0.497807	-0.848671	0.029084	-1.02049
ENSMUSG00000031158	Timm17b	Up	Down	Down	7	4	0.480917	0.0126991	-0.514805	0.0283516	-0.995722
ENSMUSG00000031645	F11	--	Down	Down	8	4	-0.0700317	0.800534	-0.585837	0.0205141	-0.515806
ENSMUSG00000031762	Mt2	--	Down	Down	8	4	-0.0755699	0.855185	-0.856346	0.012448	-0.780776
ENSMUSG00000032177	Pde4a	--	Down	Down	8	4	0.551854	0.0682663	-0.502313	0.0434072	-1.05417
ENSMUSG00000032245	Cln6	--	Down	Down	8	4	0.11866	0.58324	-0.56485	0.043322	-0.683511
ENSMUSG00000032526	Deb1	--	Down	Down	8	4	0.179981	0.092762	-0.490093	0.014181	-0.670074
ENSMUSG00000034780	B3galt1	--	Down	Down	8	4	-0.220911	0.331995	-0.806959	0.0233145	-0.586048
ENSMUSG00000035686	Thrsp	--	Down	Down	8	4	0.000501972	0.999899	-1.39002	0.0180228	-1.39052
ENSMUSG00000035783	Acta2	--	Down	Down	8	4	-0.0264929	0.962883	-0.622718	0.0256857	-0.596225
ENSMUSG00000038092	Hsd3b5	--	Down	Down	8	4	-0.100405	0.587202	-1.33399	0.00504487	-1.23358
ENSMUSG00000038685	Rtel1	--	Down	Down	8	4	0.126871	0.667224	-0.452996	0.0396607	-0.579867
ENSMUSG00000040170	Fmo2	--	Down	Down	8	4	-0.42719	0.109197	-0.985072	0.0342955	-0.557883
ENSMUSG00000042834	D0H4S114	--	Down	Down	8	4	-0.42186	0.101308	-1.08533	0.0378129	-0.66347
ENSMUSG00000043013	Onecut1	Up	Down	Down	7	4	1.26037	0.00283984	-1.33309	0.0326796	-2.59346
ENSMUSG00000043505	Gimap5	--	Down	Down	8	4	0.174908	0.604204	-0.609096	0.0208145	-0.784004
ENSMUSG00000045110	Rassf8	--	Down	Down	8	4	0.332584	0.350231	-1.24245	0.00192972	-1.57503
ENSMUSG00000049086	Bmyc	--	Down	Down	8	4	-0.336062	0.129218	-0.802691	0.0212189	-0.466629
ENSMUSG00000051650	B3gnt2	--	Down	Down	8	4	0.0130488	0.979099	-0.641919	0.0138035	-0.654968
ENSMUSG00000058523	Mup5	--	Down	Down	8	4	0.0888194	0.850372	-0.815958	0.0249584	-0.904777
ENSMUSG00000059824	Dbp	--	Down	Down	8	4	-0.365877	0.0993267	-0.98671	0.00745697	-0.620833
ENSMUSG00000060803	Gstp1	--	Down	Down	8	4	0.0222053	0.976101	-0.71929	0.0182149	-0.741496
ENSMUSG00000062181	Ces3b	--	Down	Down	8	4	0.176542	0.241137	-0.696507	0.0403076	-0.873049
ENSMUSG00000064179	Tnnt1	--	Down	Down	8	4	-0.149479	0.486903	-0.751309	0.013676	-0.60183
ENSMUSG00000072762	4930522L14Rik	Up	Down	Down	7	4	0.512701	0.0269123	-0.468489	0.0312943	-0.98119
ENSMUSG00000072849	Serpina1e	--	Down	Down	8	4	-0.0337516	0.95877	-1.28838	0.0140826	-1.25462
ENSMUSG00000073842	Mup7	--	Down	Down	8	4	0.125943	0.381734	-1.08922	0.0484738	-1.21516
ENSMUSG00000075389	2810410L24Rik	--	Down	Down	8	4	0.290882	0.303098	-0.589727	0.0198008	-0.880609
ENSMUSG00000078435	AU041133	--	Down	Down	8	4	0.287588	0.33506	-0.457184	0.0261794	-0.744772
ENSMUSG00000078606	Gm4070	--	Down	Down	8	4	-0.243708	0.332058	-0.783526	0.0167506	-0.539818
ENSMUSG00000078675	Mup16	--	Down	Down	8	4	1.56319	0.0590852	-1.69704	0.00762025	-3.26023
ENSMUSG00000078880	Gm14308	--	Down	Down	8	4	0.0843846	0.563665	-0.750135	1.2e-06	-0.834519
ENSMUSG00000079488	Cd47	--	Down	Down	8	4	0.0423532	0.973043	-0.689987	0.0243609	-0.732341
ENSMUSG00000082644	Mup-ps19	--	Down	Down	8	4	-0.950084	0.0529929	-4.14815	0.00414708	-3.19807
ENSMUSG00000084088	Gm12941	Up	Down	Down	7	4	1.64578	0.000211037	-0.690456	1.2e-06	-2.33624
ENSMUSG00000084744	SNORA48	Up	Down	Down	7	4	4.28037	0.000211037	-2.03051	1.2e-06	-6.31089
ENSMUSG00000084981	Gm15962	--	Down	Down	8	4	-0.36482	0.097577	-0.815751	0.0251548	-0.450931
ENSMUSG00000085042	2010001M06Rik	--	Down	Down	8	4	0.188335	0.566418	-0.822931	0.00972726	-1.01127
ENSMUSG00000086265	Marcksl1-ps4	--	Down	Down	8	4	-0.18926	0.580451	-0.832725	0.0128756	-0.643466
ENSMUSG00000086481	Gm11707	Up	Down	Down	7	4	0.574083	0.000211037	-0.481516	1.2e-06	-1.0556
ENSMUSG00000089781	Gm15756	--	Down	Down	8	4	-0.21778	0.504876	-0.801762	0.00159218	-0.583983
ENSMUSG00000090264	Eif4ebp3	--	Down	Down	8	4	-0.0150623	0.990849	-1.24461	0.0110714	-1.22955
ENSMUSG00000090570	Gm17041	Up	Down	Down	7	4	1.17867	0.018819	-1.29992	0.0374525	-2.47859
ENSMUSG00000092075	Serpina4-ps1	--	Down	Down	8	4	0.457471	0.107918	-1.3527	0.00779503	-1.81017
ENSMUSG00000097148	GAPDH	--	Down	Down	8	4	0.168943	0.562685	-0.617153	0.0125915	-0.786096
ENSMUSG00000002083	Bbc3	Up	--	--	9	5	0.633008	0.0472371	0.463214	0.0669243	-0.169794
ENSMUSG00000004043	Stat5a	Up	--	--	9	5	0.467969	0.0488505	0.360185	0.140009	-0.107783
ENSMUSG00000005102	Eif2ak4	Up	--	--	9	5	0.475501	0.0498448	0.08644	0.638493	-0.389061
ENSMUSG00000006445	Epha2	Up	--	--	9	5	0.693885	0.0141186	0.371962	0.101577	-0.321923
ENSMUSG00000008167	Fbxw9	Up	--	--	9	5	0.439727	0.0372191	0.0830604	0.602954	-0.356666
ENSMUSG00000016024	Lbp	Up	--	--	9	5	0.565238	0.00780975	0.284598	0.064441	-0.28064
ENSMUSG00000017405	Nek8	Up	--	--	9	5	0.52776	0.0160239	0.101819	0.649967	-0.425941
ENSMUSG00000017639	Rab11fip4	Up	--	--	9	5	0.549644	0.0407332	0.407979	0.055369	-0.141665
ENSMUSG00000017868	Sgk2	Up	--	--	9	5	0.67472	0.00218403	0.371744	0.0804632	-0.302976
ENSMUSG00000018427	Ypel2	Up	--	--	9	5	0.469634	0.0230009	0.417714	0.0258647	-0.0519203
ENSMUSG00000019891	Dcbld1	Up	--	--	9	5	0.474152	0.0164689	0.0626696	0.741156	-0.411483
ENSMUSG00000020766	Galk1	Up	--	--	9	5	0.455237	0.0106365	0.387467	0.00577316	-0.0677699
ENSMUSG00000020782	Llgl2	Up	--	--	9	5	0.533681	0.0174495	0.295522	0.0664907	-0.238159
ENSMUSG00000020961	Ston2	Up	--	--	9	5	0.633528	0.0211722	0.388073	0.0457419	-0.245455
ENSMUSG00000021127	Zfp36l1	Up	--	--	9	5	0.678836	0.0344962	0.268617	0.205505	-0.410219
ENSMUSG00000021257	Angel1	Up	--	--	9	5	0.51761	0.00964126	0.240755	0.107826	-0.276854
ENSMUSG00000021281	Tnfaip2	Up	--	--	9	5	0.608959	0.0313322	0.418752	0.106143	-0.190207
ENSMUSG00000022500	Litaf	Up	--	--	9	5	0.524487	0.00909002	0.252073	0.164638	-0.272415
ENSMUSG00000023044	Csad	Up	--	--	9	5	0.637181	0.0177192	0.609033	0.130074	-0.0281485
ENSMUSG00000023079	Gtf2ird1	Up	--	--	9	5	0.477076	0.0100041	0.324117	0.049643	-0.152958
ENSMUSG00000024851	Pitpnm1	Up	--	--	9	5	0.558955	0.00828377	0.143766	0.537686	-0.415189
ENSMUSG00000025722	Wdr73	Up	--	--	9	5	0.468074	0.0334647	0.173051	0.461416	-0.295024
ENSMUSG00000026489	Adck3	Up	--	--	9	5	0.497925	0.0286204	0.427908	0.044925	-0.0700162
ENSMUSG00000026923	Notch1	Up	--	--	9	5	0.4835	0.0294086	0.30351	0.0964041	-0.17999
ENSMUSG00000026981	Il1rn	Up	--	--	9	5	0.57785	0.0463194	0.564731	0.0512002	-0.0131193
ENSMUSG00000028630	Dyrk2	Up	--	--	9	5	0.447232	0.0309889	0.133795	0.261053	-0.313437
ENSMUSG00000028643	Ccdc23	Up	--	--	9	5	0.448878	0.0398297	0.0641589	0.808424	-0.384719
ENSMUSG00000031458	2410022L05Rik	Up	--	--	9	5	0.528108	0.0465574	0.126513	0.137482	-0.401595
ENSMUSG00000031489	Adrb3	Up	--	--	9	5	0.675535	0.0220805	0.242463	0.227058	-0.433072
ENSMUSG00000032058	Ppp2r1b	Up	--	--	9	5	0.516333	0.0435591	0.404058	0.0369744	-0.112275
ENSMUSG00000032485	Scap	Up	--	--	9	5	0.504869	0.0466899	0.337982	0.0635258	-0.166887
ENSMUSG00000033589	Reep4	Up	--	--	9	5	0.569469	0.017966	0.260985	0.339115	-0.308484
ENSMUSG00000034312	Iqsec1	Up	--	--	9	5	0.562237	0.0194198	0.466379	0.0539838	-0.0958584
ENSMUSG00000035513	Ntng2	Up	--	--	9	5	0.499283	0.0414605	0.105793	0.628633	-0.39349
ENSMUSG00000036661	Dennd3	Up	--	--	9	5	0.471443	0.0329257	0.0964165	0.793704	-0.375026
ENSMUSG00000037003	Tenc1	Up	--	--	9	5	0.439023	0.0186725	0.0536105	0.84042	-0.385412
ENSMUSG00000037845	Fdxacb1	Up	--	--	9	5	0.473949	0.0213905	0.294723	0.172855	-0.179226
ENSMUSG00000039084	Chad	Up	--	--	9	5	0.450073	0.0157919	0.229191	0.401154	-0.220883
ENSMUSG00000039384	Dusp10	Up	--	--	9	5	0.44998	0.0409069	0.178282	0.321876	-0.271699
ENSMUSG00000039960	Rhou	Up	--	--	9	5	0.521392	0.022279	0.357914	0.0673795	-0.163478
ENSMUSG00000039981	Zc3h12d	Up	--	--	9	5	0.47732	0.0202036	0.326749	0.0959328	-0.150571
ENSMUSG00000040026	Saa3	Up	--	--	9	5	0.478632	0.0224003	0.429266	0.238	-0.0493655
ENSMUSG00000041075	Fzd7	Up	--	--	9	5	0.453799	0.0104819	0.197757	0.176928	-0.256042
ENSMUSG00000041119	Pde9a	Up	--	--	9	5	0.641192	0.0189826	0.384938	0.0938023	-0.256253
ENSMUSG00000041782	Lad1	Up	--	--	9	5	0.646552	0.0182648	0.350151	0.116364	-0.296401
ENSMUSG00000042041	2010003K11Rik	Up	--	--	9	5	0.711404	0.0230403	0.346472	0.0432512	-0.364932
ENSMUSG00000042195	Slc35f2	Up	--	--	9	5	0.600506	0.0192573	0.602496	0.0501564	0.0019898
ENSMUSG00000043895	S1pr2	Up	--	--	9	5	0.466144	0.0416174	0.178958	0.145347	-0.287186
ENSMUSG00000043993	2900052L18Rik	Up	--	--	9	5	0.650397	0.0412972	0.251282	0.131652	-0.399115
ENSMUSG00000044037	Als2cl	Up	--	--	9	5	0.573745	0.0460478	0.265073	0.111648	-0.308672
ENSMUSG00000044674	Fzd1	Up	--	--	9	5	0.479596	0.0179061	0.125543	0.414915	-0.354053
ENSMUSG00000046179	E2f8	Up	--	--	9	5	0.513435	0.0397467	0.286315	0.359827	-0.227121
ENSMUSG00000050954	Zfp169	Up	--	--	9	5	0.498316	0.0361113	0.284429	0.188286	-0.213887
ENSMUSG00000051375	Pcdh1	Up	--	--	9	5	0.63738	0.00681871	0.200665	0.122107	-0.436716
ENSMUSG00000057342	Sphk2	Up	--	--	9	5	0.550966	0.0242766	0.155103	0.182383	-0.395863
ENSMUSG00000058240	Cryzl1	Up	--	--	9	5	0.450925	0.0168551	0.169195	0.366701	-0.28173
ENSMUSG00000062545	Tlr12	Up	--	--	9	5	0.646072	0.0224058	0.340827	0.163326	-0.305245
ENSMUSG00000066513	Klk1b4	Up	--	--	9	5	0.493625	0.00888996	0.145589	0.617871	-0.348036
ENSMUSG00000069825	Spata22	Up	--	--	9	5	0.445804	0.0138132	0.275798	0.119236	-0.170006
ENSMUSG00000070473	Cldn3	Up	--	--	9	5	0.473072	0.01892	0.066903	0.713848	-0.406169
ENSMUSG00000070661	Rnf186	Up	--	--	9	5	0.645935	0.0293334	0.217081	0.180145	-0.428854
ENSMUSG00000071335	G630090E17Rik	Up	--	--	9	5	0.54229	0.0273066	0.200464	0.230831	-0.341826
ENSMUSG00000074277	Phldb3	Up	--	--	9	5	0.462741	0.0233285	0.25627	0.118059	-0.206471
ENSMUSG00000081519	Gm13331	Up	--	--	9	5	0.807811	0.00278533	0.430959	0.0911155	-0.376852
ENSMUSG00000083149	Gm11380	Up	--	--	9	5	0.52864	0.0471638	0.090567	0.689784	-0.438073
ENSMUSG00000084622	7SK	Up	--	--	9	5	0.553156	0.0247503	0.398457	0.167062	-0.154699
ENSMUSG00000086389	Gm15998	Up	--	--	9	5	0.578012	0.0133977	0.165119	0.290725	-0.412892
ENSMUSG00000087366	BC042782	Up	--	--	9	5	0.610745	0.0192034	0.234393	0.189458	-0.376352
ENSMUSG00000089832	Shkbp1	Up	--	--	9	5	0.513242	0.0215251	0.389358	0.127118	-0.123884
ENSMUSG00000090213	Tmem189	Up	--	--	9	5	0.461375	0.025223	0.0758407	0.693486	-0.385535
ENSMUSG00000091586	Cyp4f17	Up	--	--	9	5	0.687988	0.0131466	0.253795	0.21069	-0.434194
ENSMUSG00000092283	Gm20412	Up	--	--	9	5	0.501322	0.00480767	0.282338	0.10397	-0.218984
ENSMUSG00000000282	Mnt	Up	--	Down	10	6	0.5889	0.0339829	-0.259842	0.29354	-0.848742
ENSMUSG00000002111	Sfpi1	Up	--	Down	10	6	0.648635	0.0271039	-0.0193919	0.982555	-0.668026
ENSMUSG00000003123	Lipe	Up	--	Down	10	6	0.633149	0.0375905	-0.00507671	0.993173	-0.638226
ENSMUSG00000007872	Id3	Up	--	Down	10	6	1.2751	0.0153262	0.0324399	0.963095	-1.24266
ENSMUSG00000013150	Gfod2	Up	--	Down	10	6	0.684526	0.0317844	0.0384467	0.827307	-0.64608
ENSMUSG00000015653	Steap2	Up	--	Down	10	6	0.46203	0.0385516	-0.150739	0.0441921	-0.612768
ENSMUSG00000018604	Tbx3	Up	--	Down	10	6	0.687346	0.0227736	-0.0677204	0.816215	-0.755066
ENSMUSG00000020474	Polm	Up	--	Down	10	6	0.520304	0.0315706	-0.0223452	0.940646	-0.542649
ENSMUSG00000020538	Srebf1	Up	--	Down	10	6	0.684841	0.0176994	-0.396026	0.0825734	-1.08087
ENSMUSG00000020644	Id2	Up	--	Down	10	6	1.2146	0.00863287	-0.0504371	0.930181	-1.26504
ENSMUSG00000020776	Fbf1	Up	--	Down	10	6	1.05006	0.0379257	0.356436	0.0637691	-0.693622
ENSMUSG00000022003	Slc25a30	Up	--	Down	10	6	1.49004	0.00274519	0.140244	0.687152	-1.3498
ENSMUSG00000022297	Fzd6	Up	--	Down	10	6	0.506007	0.04124	0.0129142	0.978824	-0.493093
ENSMUSG00000022550	Adck5	Up	--	Down	10	6	0.552492	0.0353796	0.0885332	0.720295	-0.463959
ENSMUSG00000023034	Nr4a1	Up	--	Down	10	6	1.08834	0.000413412	-0.0165682	0.958821	-1.10491
ENSMUSG00000024014	Pim1	Up	--	Down	10	6	0.89311	0.00502009	0.167529	0.465853	-0.725581
ENSMUSG00000024190	Dusp1	Up	--	Down	10	6	0.50456	0.0140204	-0.0025996	0.999195	-0.50716
ENSMUSG00000025227	Tmem180	Up	--	Down	10	6	0.686822	0.0455967	0.0661841	0.815939	-0.620638
ENSMUSG00000025402	Nab2	Up	--	Down	10	6	0.496443	0.00721426	-0.0299131	0.942482	-0.526357
ENSMUSG00000026819	Slc25a25	Up	--	Down	10	6	0.587953	0.0144179	0.107101	0.61102	-0.480852
ENSMUSG00000026822	Lcn2	Up	--	Down	10	6	1.44382	0.0109738	-0.360808	0.351906	-1.80463
ENSMUSG00000027577	Chrna4	Up	--	Down	10	6	0.633323	0.000504473	0.00557957	0.112389	-0.627744
ENSMUSG00000027713	1810062G17Rik	Up	--	Down	10	6	0.625683	0.0266575	0.166271	0.376178	-0.459412
ENSMUSG00000027954	Efna1	Up	--	Down	10	6	0.771078	0.0121294	0.206108	0.251862	-0.56497
ENSMUSG00000028101	Pias3	Up	--	Down	10	6	0.462119	0.0316803	-0.0771147	0.437336	-0.539234
ENSMUSG00000028195	Cyr61	Up	--	Down	10	6	0.944061	0.0259438	0.499725	0.0592293	-0.444336
ENSMUSG00000028755	Cda	Up	--	Down	10	6	0.821575	0.00566008	0.299609	0.121587	-0.521966
ENSMUSG00000029380	Cxcl1	Up	--	Down	10	6	0.975941	0.00556635	0.0472243	0.916764	-0.928717
ENSMUSG00000030727	Rabep2	Up	--	Down	10	6	0.446431	0.0491932	-0.0998018	0.643304	-0.546233
ENSMUSG00000030800	Prss8	Up	--	Down	10	6	0.45204	0.0227748	-0.0694052	0.795128	-0.521445
ENSMUSG00000030834	Abcc6	Up	--	Down	10	6	0.444218	0.0421431	-0.0108716	0.988045	-0.45509
ENSMUSG00000031370	Zrsr2	Up	--	Down	10	6	0.558048	0.0200438	-0.104982	0.692599	-0.66303
ENSMUSG00000031788	Kifc3	Up	--	Down	10	6	0.562891	0.0132389	0.0975934	0.627988	-0.465297
ENSMUSG00000031821	Gins2	Up	--	Down	10	6	0.731094	0.0338162	-0.00895308	0.990215	-0.740047
ENSMUSG00000031822	Gse1	Up	--	Down	10	6	0.476313	0.036535	-0.0824006	0.779518	-0.558713
ENSMUSG00000032577	Mapkapk3	Up	--	Down	10	6	0.541447	0.0366865	-0.271733	0.328263	-0.813181
ENSMUSG00000034957	Cebpa	Up	--	Down	10	6	0.46261	0.0352881	-0.393665	0.0190276	-0.856274
ENSMUSG00000035172	Plekhh3	Up	--	Down	10	6	0.667269	0.00279517	-0.153105	0.35129	-0.820374
ENSMUSG00000036867	Smad6	Up	--	Down	10	6	0.609581	0.0197433	-0.125315	0.623678	-0.734896
ENSMUSG00000037020	Wdr62	Up	--	Down	10	6	0.666956	0.0201634	-0.146988	0.655355	-0.813943
ENSMUSG00000037095	Lrg1	Up	--	Down	10	6	0.609721	0.00663994	-0.139637	0.645929	-0.749357
ENSMUSG00000038256	Bcl9	Up	--	Down	10	6	0.819951	0.00620692	0.10171	0.54631	-0.718241
ENSMUSG00000038618	Rassf7	Up	--	Down	10	6	0.574186	0.0166224	-0.14925	0.294134	-0.723437
ENSMUSG00000039713	Plekhg5	Up	--	Down	10	6	0.675707	0.0170611	0.15986	0.384047	-0.515847
ENSMUSG00000039989	Cbx4	Up	--	Down	10	6	0.607886	0.0298619	0.00700728	0.995367	-0.600879
ENSMUSG00000040287	Stac3	Up	--	Down	10	6	0.73227	0.0497021	-0.106832	0.757598	-0.839101
ENSMUSG00000040557	Wbscr27	Up	--	Down	10	6	0.530644	0.0332458	0.0351745	0.874939	-0.49547
ENSMUSG00000044197	Gpr146	Up	--	Down	10	6	0.482634	0.0158339	-0.124586	0.510133	-0.607221
ENSMUSG00000045775	Slc16a5	Up	--	Down	10	6	0.648719	0.0489852	-0.0340705	0.960649	-0.68279
ENSMUSG00000047492	Inhbe	Up	--	Down	10	6	0.783782	0.00989128	0.00982277	0.985274	-0.773959
ENSMUSG00000047822	Gm6484	Up	--	Down	10	6	1.45163	0.0022342	-0.245526	0.0932489	-1.69716
ENSMUSG00000048782	Insc	Up	--	Down	10	6	0.563176	0.0460283	-0.296637	0.209028	-0.859813
ENSMUSG00000052837	Junb	Up	--	Down	10	6	0.59424	0.0297456	0.115494	0.750955	-0.478746
ENSMUSG00000053113	Socs3	Up	--	Down	10	6	0.731826	0.0142709	-0.0877032	0.775298	-0.81953
ENSMUSG00000053175	Bcl3	Up	--	Down	10	6	0.923449	0.0243243	-0.157541	0.597269	-1.08099
ENSMUSG00000054252	Fgfr3	Up	--	Down	10	6	0.548106	0.0479307	-0.192013	0.482436	-0.740119
ENSMUSG00000054426	A930005H10Rik	Up	--	Down	10	6	0.728436	0.0134518	-0.132592	0.733176	-0.861028
ENSMUSG00000054708	Ankrd24	Up	--	Down	10	6	0.573061	0.0108086	0.00613064	0.99497	-0.56693
ENSMUSG00000054716	Zfp771	Up	--	Down	10	6	0.506544	0.0131973	-0.209478	0.338155	-0.716022
ENSMUSG00000055692	Tmem191c	Up	--	Down	10	6	0.563148	0.0318209	-0.108062	0.645567	-0.671211
ENSMUSG00000055725	Paqr3	Up	--	Down	10	6	0.4403	0.0418017	-0.273314	0.178348	-0.713613
ENSMUSG00000056643	Chst13	Up	--	Down	10	6	0.502594	0.0462133	0.016398	0.979317	-0.486196
ENSMUSG00000057465	Saa2	Up	--	Down	10	6	1.432	0.00067784	0.0818912	0.918902	-1.35011
ENSMUSG00000059022	Kcp	Up	--	Down	10	6	0.775814	0.0321073	0.294418	0.227946	-0.481396
ENSMUSG00000059810	Rgs3	Up	--	Down	10	6	0.865502	0.00660456	-0.655636	0.125303	-1.52114
ENSMUSG00000060519	Tor3a	Up	--	Down	10	6	0.957175	0.00425362	0.481837	0.0822154	-0.475338
ENSMUSG00000061540	Orm2	Up	--	Down	10	6	1.35616	0.0100185	0.427264	0.227784	-0.928895
ENSMUSG00000063838	Cdc42ep5	Up	--	Down	10	6	0.681099	0.000446835	-0.0816457	0.776912	-0.762745
ENSMUSG00000066829	Zfp810	Up	--	Down	10	6	0.462947	0.0269339	-0.0561581	0.864636	-0.519105
ENSMUSG00000067085	Gm10197	Up	--	Down	10	6	1.23352	0.00635184	0.174325	0.678125	-1.05919
ENSMUSG00000069678	Pcgf1	Up	--	Down	10	6	0.523446	0.0192632	0.0397754	0.928048	-0.483671
ENSMUSG00000073652	Apol7d	Up	--	Down	10	6	0.535945	0.0232872	-0.132783	0.511391	-0.668728
ENSMUSG00000074115	Saa1	Up	--	Down	10	6	0.934305	0.0169175	-0.492719	0.236882	-1.42702
ENSMUSG00000074183	Gsta1	Up	--	Down	10	6	0.754127	0.0465525	0.185326	0.188762	-0.5688
ENSMUSG00000074240	Cib3	Up	--	Down	10	6	1.63631	0.00137665	0.27215	0.214013	-1.36416
ENSMUSG00000075025	Gm10804	Up	--	Down	10	6	1.1746	0.0180709	0.268369	0.497192	-0.906227
ENSMUSG00000075256	Cerkl	Up	--	Down	10	6	0.782332	0.0127302	0.175001	0.370904	-0.607331
ENSMUSG00000076583	Igkv8-24	Up	--	Down	10	6	0.952236	0.000211037	-0.228731	1.2e-06	-1.18097
ENSMUSG00000076609	Igkc	Up	--	Down	10	6	0.538095	0.0357871	-0.254211	0.53202	-0.792306
ENSMUSG00000076617	Ighm	Up	--	Down	10	6	1.24604	0.00873891	-0.348179	0.442062	-1.59422
ENSMUSG00000076937	Iglc2	Up	--	Down	10	6	0.510737	0.0396948	-0.350153	0.849703	-0.86089
ENSMUSG00000078851	Hist3h2a	Up	--	Down	10	6	0.496526	0.0209967	-0.0639404	0.774943	-0.560467
ENSMUSG00000082144	Gm12788	Up	--	Down	10	6	0.740841	0.000211037	0	1.2e-06	-0.740841
ENSMUSG00000085315	A430018G15Rik	Up	--	Down	10	6	0.441624	0.0365382	-0.26619	0.129137	-0.707814
ENSMUSG00000085685	Gm15253	Up	--	Down	10	6	0.98937	0.000211037	0	1.2e-06	-0.98937
ENSMUSG00000085731	Gm16229	Up	--	Down	10	6	0.637363	0.0157225	-0.0561873	0.909879	-0.693551
ENSMUSG00000086041	Gm12869	Up	--	Down	10	6	0.825119	0.000211037	-0.0129933	1.2e-06	-0.838113
ENSMUSG00000086382	Gm13705	Up	--	Down	10	6	0.489321	0.00991116	-0.374217	0.169339	-0.863538
ENSMUSG00000087404	Gm11752	Up	--	Down	10	6	0.797933	0.0081621	0.314831	0.34591	-0.483102
ENSMUSG00000088456	7SK	Up	--	Down	10	6	1.54544	0.000211037	0	1.2e-06	-1.54544
ENSMUSG00000090234	Gm16042	Up	--	Down	10	6	1.35328	0.00896981	0.628564	0.082428	-0.724713
ENSMUSG00000090338	Gm17081	Up	--	Down	10	6	1.09551	0.000211037	0	1.2e-06	-1.09551
ENSMUSG00000093458	Gm20688	Up	--	Down	10	6	0.711141	0.0177487	-0.509969	0.091108	-1.22111
ENSMUSG00000093575	Gm20695	Up	--	Down	10	6	0.58369	0.0129263	0.0315248	0.968062	-0.552165
ENSMUSG00000093772	4931403E22Rik	Up	--	Down	10	6	0.748793	0.017952	0.136279	0.472867	-0.612515
ENSMUSG00000095385	D630033O11Rik	Up	--	Down	10	6	0.63385	0.0417888	0.0821425	0.828722	-0.551707
ENSMUSG00000096472	Cdkn2d	Up	--	Down	10	6	0.528392	0.0479286	0.0445157	0.704501	-0.483876
ENSMUSG00000001542	Ell2	Down	--	Up	11	7	-0.835501	0.000800753	-0.0186433	0.958489	0.816858
ENSMUSG00000001670	Tat	Down	--	Up	11	7	-0.744025	0.0132175	0.0596564	0.861409	0.803681
ENSMUSG00000002845	Tmem39a	Down	--	Up	11	7	-0.757661	0.0455108	-0.138064	0.514362	0.619597
ENSMUSG00000002910	Arrdc2	Down	--	Up	11	7	-1.05491	0.0104408	0.0284512	0.935621	1.08337
ENSMUSG00000003134	Tbc1d8	Down	--	Up	11	7	-0.544247	0.0308851	-0.0456862	0.829482	0.498561
ENSMUSG00000005547	Cyp2a5	Down	--	Up	11	7	-0.501405	0.0184864	-0.0345256	0.958287	0.466879
ENSMUSG00000008305	Tle1	Down	--	Up	11	7	-0.540497	0.00848788	-0.0122917	0.98401	0.528205
ENSMUSG00000011254	Thg1l	Down	--	Up	11	7	-0.480867	0.00624626	-0.0380122	0.933176	0.442855
ENSMUSG00000014905	Dnajb9	Down	--	Up	11	7	-1.07501	0.0129587	-0.0134012	0.958993	1.06161
ENSMUSG00000017009	Sdc4	Down	--	Up	11	7	-0.47977	0.0172829	0.0315782	0.887146	0.511348
ENSMUSG00000019256	Ahr	Down	--	Up	11	7	-0.829443	0.00344597	0.124123	0.687831	0.953565
ENSMUSG00000019768	Esr1	Down	--	Up	11	7	-0.696852	0.0275446	-0.220626	0.425029	0.476226
ENSMUSG00000019944	Rhobtb1	Down	--	Up	11	7	-0.821973	0.00802392	-0.335779	0.209116	0.486194
ENSMUSG00000020000	Moxd1	Down	--	Up	11	7	-1.95804	0.00964057	-0.0148223	0.982706	1.94322
ENSMUSG00000020108	Ddit4	Down	--	Up	11	7	-1.15395	0.00517499	0.0546201	0.911978	1.20857
ENSMUSG00000020692	Nle1	Down	--	Up	11	7	-0.549671	0.0475368	0.144216	0.512185	0.693887
ENSMUSG00000021065	Fut8	Down	--	Up	11	7	-0.440259	0.0419485	0.0275552	0.962039	0.467815
ENSMUSG00000021133	4933426M11Rik	Down	--	Up	11	7	-0.540726	0.00474172	-0.0964553	0.22024	0.444271
ENSMUSG00000021336	Slc17a4	Down	--	Up	11	7	-0.74052	0.0125047	-0.254137	0.306058	0.486384
ENSMUSG00000022122	Ednrb	Down	--	Up	11	7	-0.518746	0.0229556	6.80848e-05	0.999995	0.518814
ENSMUSG00000022148	Fyb	Down	--	Up	11	7	-0.839753	0.0129982	0.335122	0.24279	1.17488
ENSMUSG00000022372	Sla	Down	--	Up	11	7	-0.462024	0.0317265	0.0566711	0.9051	0.518695
ENSMUSG00000022899	Slc15a2	Down	--	Up	11	7	-1.23111	0.0276357	0.0569932	0.896904	1.2881
ENSMUSG00000023087	Ccrn4l	Down	--	Up	11	7	-0.709881	0.00153735	-0.248289	0.0951954	0.461592
ENSMUSG00000024052	Lpin2	Down	--	Up	11	7	-0.858485	0.024292	-0.00732206	0.977675	0.851163
ENSMUSG00000025004	Cyp2c40	Down	--	Up	11	7	-1.00305	0.00658628	0.172054	0.536005	1.17511
ENSMUSG00000025134	Alyref	Down	--	Up	11	7	-0.531444	0.0272625	-0.0240374	0.959368	0.507406
ENSMUSG00000026020	Nop58	Down	--	Up	11	7	-0.549251	0.0425298	-0.079789	0.596205	0.469462
ENSMUSG00000026072	Il1r1	Down	--	Up	11	7	-0.79226	0.0162663	-0.224271	0.425384	0.567989
ENSMUSG00000026333	Gin1	Down	--	Up	11	7	-0.530652	0.0110612	-0.03259	0.900597	0.498062
ENSMUSG00000026773	Pfkfb3	Down	--	Up	11	7	-1.14184	0.00622256	0.0132834	0.987046	1.15513
ENSMUSG00000026950	Neb	Down	--	Up	11	7	-0.823098	0.0166854	-0.365894	0.224439	0.457204
ENSMUSG00000027200	Sema6d	Down	--	Up	11	7	-0.451337	0.020103	0.267119	0.218339	0.718456
ENSMUSG00000027947	Il6ra	Down	--	Up	11	7	-0.997289	0.00155671	-0.0500923	0.864278	0.947197
ENSMUSG00000027962	Vcam1	Down	--	Up	11	7	-0.598653	0.0237684	0.0168724	0.96348	0.615525
ENSMUSG00000028044	Cks1b	Down	--	Up	11	7	-0.84345	0.00512705	-0.239954	0.282958	0.603495
ENSMUSG00000028410	Dnaja1	Down	--	Up	11	7	-0.499049	0.00790572	0.0450818	0.83804	0.544131
ENSMUSG00000029167	Ppargc1a	Down	--	Up	11	7	-0.549976	0.0167983	0.0711309	0.272487	0.621107
ENSMUSG00000029272	Sult1e1	Down	--	Up	11	7	-2.72311	0.0153553	-0.00479667	0.997363	2.71831
ENSMUSG00000029333	Rasgef1b	Down	--	Up	11	7	-0.638038	0.00595172	-0.154295	0.474143	0.483743
ENSMUSG00000029657	Hsph1	Down	--	Up	11	7	-0.582759	0.0410825	-0.0440456	0.922834	0.538713
ENSMUSG00000030126	Tmcc1	Down	--	Up	11	7	-0.707166	0.0136157	-0.257934	0.243035	0.449232
ENSMUSG00000030137	Tuba8	Down	--	Up	11	7	-0.443456	0.0473816	0.0630384	0.508503	0.506495
ENSMUSG00000030483	Cyp2b10	Down	--	Up	11	7	-0.75261	0.00475279	0.325868	0.207331	1.07848
ENSMUSG00000031431	Tsc22d3	Down	--	Up	11	7	-0.863546	0.00160849	-0.0236191	0.968233	0.839927
ENSMUSG00000031668	Eif2ak3	Down	--	Up	11	7	-0.593321	0.0123968	0.0964413	0.480975	0.689762
ENSMUSG00000031750	Il34	Down	--	Up	11	7	-0.597438	0.0125557	0.00104799	0.999907	0.598486
ENSMUSG00000031770	Herpud1	Down	--	Up	11	7	-0.913249	0.0124187	-0.236886	0.322806	0.676363
ENSMUSG00000031845	Bcmo1	Down	--	Up	11	7	-0.571726	0.00523153	-0.0573373	0.828197	0.514389
ENSMUSG00000032212	Sltm	Down	--	Up	11	7	-0.450733	0.0182211	0.00767792	0.991711	0.458411
ENSMUSG00000032599	Ip6k2	Down	--	Up	11	7	-1.23306	0.00306323	-0.266018	0.298583	0.967045
ENSMUSG00000032932	Hspa13	Down	--	Up	11	7	-0.550987	0.0473412	-0.0881613	0.486288	0.462825
ENSMUSG00000033487	Fndc3a	Down	--	Up	11	7	-0.451635	0.0260979	-0.00922447	0.987405	0.44241
ENSMUSG00000034401	Spata6	Down	--	Up	11	7	-0.695271	0.0434425	0.008873	0.99412	0.704144
ENSMUSG00000036885	Arhgef26	Down	--	Up	11	7	-0.715172	0.00914009	-0.273431	0.3554	0.441741
ENSMUSG00000037531	Mrpl47	Down	--	Up	11	7	-0.475996	0.0278234	0.0388622	0.925671	0.514859
ENSMUSG00000038007	Acer2	Down	--	Up	11	7	-0.679176	0.00894509	0.273122	0.0822969	0.952298
ENSMUSG00000038372	Gmds	Down	--	Up	11	7	-0.587818	0.0495673	-0.0603143	0.182001	0.527504
ENSMUSG00000038594	Gm9766	Down	--	Up	11	7	-1.07051	0.0019663	0.212527	0.389638	1.28304
ENSMUSG00000039166	Akap7	Down	--	Up	11	7	-0.486058	0.0400989	0.384117	0.0500883	0.870175
ENSMUSG00000039646	Vasn	Down	--	Up	11	7	-0.638286	0.0171452	-0.0556069	0.830813	0.582679
ENSMUSG00000039737	Prkrip1	Down	--	Up	11	7	-0.643844	0.0121064	-0.1734	0.197588	0.470444
ENSMUSG00000039917	Rhbdd2	Down	--	Up	11	7	-0.514284	0.000442306	-0.0747645	0.709614	0.43952
ENSMUSG00000040661	Rad54l2	Down	--	Up	11	7	-0.584971	0.0210021	0.209033	0.176722	0.794003
ENSMUSG00000041293	Gpr110	Down	--	Up	11	7	-0.58057	0.0304777	-0.0980411	0.605189	0.482529
ENSMUSG00000041471	Fam35a	Down	--	Up	11	7	-0.66267	0.038433	-0.0597014	0.81197	0.602968
ENSMUSG00000042202	Slc35e2	Down	--	Up	11	7	-0.442255	0.0357006	0.0525583	0.593986	0.494813
ENSMUSG00000042246	Tmc7	Down	--	Up	11	7	-1.08446	0.00504745	-0.148243	0.558647	0.936212
ENSMUSG00000042248	Cyp2c37	Down	--	Up	11	7	-0.638407	0.023403	0.281546	0.274535	0.919952
ENSMUSG00000042606	Hirip3	Down	--	Up	11	7	-0.618548	0.0460649	0.0535029	0.870936	0.672051
ENSMUSG00000044167	Foxo1	Down	--	Up	11	7	-0.876985	0.00159044	-0.127212	0.483037	0.749773
ENSMUSG00000044468	Fam46c	Down	--	Up	11	7	-0.860909	0.00833724	-0.0809765	0.513558	0.779932
ENSMUSG00000046519	Golph3l	Down	--	Up	11	7	-0.609133	0.0384506	0.0427751	0.784195	0.651908
ENSMUSG00000046794	Ppp1r3b	Down	--	Up	11	7	-0.591268	0.0374102	-0.068599	0.741204	0.522669
ENSMUSG00000053846	Lipg	Down	--	Up	11	7	-0.473107	0.0327641	0.144795	0.5982	0.617902
ENSMUSG00000056025	Clca1	Down	--	Up	11	7	-0.462686	0.00474626	0.165831	0.203699	0.628516
ENSMUSG00000056313	1810011O10Rik	Down	--	Up	11	7	-0.624193	0.00968545	0.25209	0.393095	0.876283
ENSMUSG00000059588	Calcrl	Down	--	Up	11	7	-0.61039	0.0401502	-0.00171784	0.999697	0.608672
ENSMUSG00000060019	Gm10073	Down	--	Up	11	7	-0.69427	0.0095926	0.123799	0.674711	0.81807
ENSMUSG00000060579	Fhit	Down	--	Up	11	7	-0.593964	0.0181919	0.203641	0.546332	0.797605
ENSMUSG00000062593	Lilrb4	Down	--	Up	11	7	-0.505365	0.0333361	0.452882	0.0981342	0.958247
ENSMUSG00000064966	Snord15b	Down	--	Up	11	7	-2.99537	0.000211037	0	1.2e-06	2.99537
ENSMUSG00000066406	Akap13	Down	--	Up	11	7	-0.462588	0.0341147	0.224769	0.272515	0.687356
ENSMUSG00000066687	Zbtb16	Down	--	Up	11	7	-1.30711	0.00915963	0.251361	0.506871	1.55847
ENSMUSG00000068245	D14Ertd668e	Down	--	Up	11	7	-0.772392	0.00938713	-0.0445295	0.780544	0.727863
ENSMUSG00000069324	Gm5096	Down	--	Up	11	7	-0.67088	0.0220019	0.0927734	0.66517	0.763653
ENSMUSG00000071350	Setdb2	Down	--	Up	11	7	-0.935703	0.00841111	-0.0239485	0.868625	0.911754
ENSMUSG00000071669	Snx29	Down	--	Up	11	7	-0.633958	0.0300793	0.0782733	0.730105	0.712231
ENSMUSG00000072623	Zfp9	Down	--	Up	11	7	-0.682775	0.0293402	-0.104739	0.285653	0.578036
ENSMUSG00000072889	Nfxl1	Down	--	Up	11	7	-0.554705	0.0450671	0.027825	0.928917	0.58253
ENSMUSG00000073412	Lst1	Down	--	Up	11	7	-0.810163	0.0121861	-0.178043	0.460136	0.63212
ENSMUSG00000073490	AI607873	Down	--	Up	11	7	-0.563287	0.0271672	0.270476	0.153513	0.833763
ENSMUSG00000074768	Bhmt	Down	--	Up	11	7	-0.680239	0.0237858	-0.0293906	0.954086	0.650849
ENSMUSG00000078687	Mup8	Down	--	Up	11	7	-0.93072	0.0308701	0.111397	0.83843	1.04212
ENSMUSG00000081690	Gm12317	Down	--	Up	11	7	-0.797324	0.000211037	0	1.2e-06	0.797324
ENSMUSG00000083168	Gm14201	Down	--	Up	11	7	-1.5564	0.000211037	-0.01977	1.2e-06	1.53663
ENSMUSG00000083552	Gm14814	Down	--	Up	11	7	-0.597193	0.000211037	0.320422	1.2e-06	0.917615
ENSMUSG00000084899	Gm15344	Down	--	Up	11	7	-1.03381	0.0496768	-0.234557	0.123816	0.799258
ENSMUSG00000085189	Gm11963	Down	--	Up	11	7	-0.552854	0.0108448	-0.0290361	0.944026	0.523818
ENSMUSG00000085834	Gm15622	Down	--	Up	11	7	-1.11959	0.0178373	-0.362226	0.0175729	0.757364
ENSMUSG00000085929	Gm13421	Down	--	Up	11	7	-0.810996	0.0244434	-0.279265	0.105546	0.531731
ENSMUSG00000086231	4732447D17Rik	Down	--	Up	11	7	-0.905785	0.00425201	-0.00643126	0.997103	0.899354
ENSMUSG00000087579	1500017E21Rik	Down	--	Up	11	7	-0.775713	0.0186839	0.159433	0.587933	0.935146
ENSMUSG00000090708	Gm17196	Down	--	Up	11	7	-1.17714	0.0100029	0.379852	0.185299	1.557
ENSMUSG00000091144	Gm6907	Down	--	Up	11	7	-1.32185	0.00372727	-0.00383774	0.993937	1.31801
ENSMUSG00000092008	Cyp2c69	Down	--	Up	11	7	-1.34863	0.000211037	-0.33179	0.356185	1.01684
ENSMUSG00000092405	Gm20402	Down	--	Up	11	7	-0.510438	0.0124055	0.270532	0.0480948	0.78097
ENSMUSG00000093661	Eif4e3	Down	--	Up	11	7	-0.611909	0.012685	0.166498	0.487662	0.778407
ENSMUSG00000096979	AL627077.2	Down	--	Up	11	7	-1.0068	0.0277544	-0.204407	0.467409	0.802392
ENSMUSG00000097715	CT030166.1	Down	--	Up	11	7	-0.62977	0.0149192	-0.0530037	0.858707	0.576767
ENSMUSG00000000486	Sept1	Down	--	--	12	8	-0.581347	0.0104363	-0.157775	0.469871	0.423572
ENSMUSG00000001065	Zfp276	Down	--	--	12	8	-0.486924	0.0117058	-0.231432	0.38153	0.255492
ENSMUSG00000001379	Apbb3	Down	--	--	12	8	-0.468304	0.0310791	-0.15691	0.437597	0.311394
ENSMUSG00000020224	Llph	Down	--	--	12	8	-0.439152	0.0413121	-0.00357132	0.998474	0.43558
ENSMUSG00000020810	Cygb	Down	--	--	12	8	-0.453973	0.0403221	-0.286373	0.0817896	0.1676
ENSMUSG00000020895	Tmem107	Down	--	--	12	8	-0.491181	0.0108843	-0.158846	0.595308	0.332335
ENSMUSG00000021670	Hmgcr	Down	--	--	12	8	-0.49023	0.048568	-0.137012	0.610958	0.353218
ENSMUSG00000023243	Kcnk5	Down	--	--	12	8	-0.512284	0.0259871	-0.179392	0.465326	0.332891
ENSMUSG00000023846	Riok2	Down	--	--	12	8	-0.493508	0.0209611	-0.43991	0.0526629	0.0535984
ENSMUSG00000027016	Zfp385b	Down	--	--	12	8	-0.461257	0.0418149	-0.0510519	0.893692	0.410205
ENSMUSG00000028088	Fmo5	Down	--	--	12	8	-0.535633	0.0276645	-0.258013	0.12775	0.27762
ENSMUSG00000028967	Errfi1	Down	--	--	12	8	-0.446389	0.0334503	-0.254399	0.191016	0.19199
ENSMUSG00000029273	Sult1d1	Down	--	--	12	8	-0.567983	0.0426527	-0.146957	0.494059	0.421026
ENSMUSG00000029833	Trim24	Down	--	--	12	8	-0.453559	0.018803	-0.292854	0.0471555	0.160705
ENSMUSG00000030087	Klf15	Down	--	--	12	8	-0.445037	0.025707	-0.141316	0.497011	0.303721
ENSMUSG00000031596	Slc7a2	Down	--	--	12	8	-0.563004	0.0103156	-0.210942	0.253506	0.352062
ENSMUSG00000032575	Manf	Down	--	--	12	8	-0.705208	0.030132	-0.323396	0.136028	0.381812
ENSMUSG00000034936	Arl4d	Down	--	--	12	8	-0.625645	0.0269429	-0.345661	0.160687	0.279985
ENSMUSG00000038335	Tsr1	Down	--	--	12	8	-0.765056	0.0236913	-0.364644	0.0595457	0.400412
ENSMUSG00000038582	Pptc7	Down	--	--	12	8	-0.491624	0.0294579	-0.0791987	0.700487	0.412425
ENSMUSG00000038648	Creb3l2	Down	--	--	12	8	-0.610314	0.0151725	-0.223114	0.262298	0.3872
ENSMUSG00000039456	Morc3	Down	--	--	12	8	-0.475667	0.0271603	-0.218097	0.172464	0.25757
ENSMUSG00000042510	AA986860	Down	--	--	12	8	-0.550838	0.00517197	-0.11914	0.421271	0.431698
ENSMUSG00000044748	Defb1	Down	--	--	12	8	-0.493422	0.0156325	-0.261817	0.315076	0.231605
ENSMUSG00000044813	Shb	Down	--	--	12	8	-0.456514	0.0177097	-0.0269028	0.955684	0.429611
ENSMUSG00000045319	5430407P10Rik	Down	--	--	12	8	-0.453607	0.0163499	-0.234039	0.337778	0.219568
ENSMUSG00000048368	Omd	Down	--	--	12	8	-0.474843	0.0428656	-0.060687	0.813733	0.414156
ENSMUSG00000048706	Lurap1l	Down	--	--	12	8	-0.584569	0.00368689	-0.225211	0.154945	0.359358
ENSMUSG00000050493	Fam167b	Down	--	--	12	8	-0.439863	0.0296539	-0.367581	0.0822611	0.0722828
ENSMUSG00000057637	Prdm2	Down	--	--	12	8	-0.467947	0.026398	-0.138638	0.390912	0.329308
ENSMUSG00000073834	Mup11	Down	--	--	12	8	-0.562134	0.0138602	-0.772059	0.059871	-0.209925
ENSMUSG00000078866	Gm14420	Down	--	--	12	8	-0.602803	0.011109	-0.524642	0.0638637	0.0781607
ENSMUSG00000078963	Hsbp1l1	Down	--	--	12	8	-0.523428	0.0221654	-0.279666	0.232761	0.243763
ENSMUSG00000079165	Sap25	Down	--	--	12	8	-1.1832	0.00159776	-0.792135	0.0737155	0.391064
ENSMUSG00000079470	Utp14b	Down	--	--	12	8	-0.482855	0.037548	-0.0797529	0.75973	0.403102
ENSMUSG00000080888	Gm14387	Down	--	--	12	8	-0.514002	0.0430299	-0.134689	0.600438	0.379313
ENSMUSG00000083111	Gm14421	Down	--	--	12	8	-0.781507	0.00921517	-0.437546	0.0846237	0.343962
ENSMUSG00000085334	Gm12940	Down	--	--	12	8	-0.715112	0.00980818	-0.357188	0.230454	0.357924
ENSMUSG00000086128	1700091E21Rik	Down	--	--	12	8	-0.703213	0.0136286	-0.270975	0.327171	0.432238
ENSMUSG00000090038	Gm16573	Down	--	--	12	8	-0.611981	0.0442787	-0.480555	0.0550803	0.131426
ENSMUSG00000090105	Gm15890	Down	--	--	12	8	-0.571219	0.0376679	-0.299266	0.320962	0.271953
ENSMUSG00000094786	Gm14403	Down	--	--	12	8	-0.505294	0.0445617	-0.380755	0.206351	0.124539
ENSMUSG00000095079	AC160982.1	Down	--	--	12	8	-0.705097	0.0409228	-0.426661	0.111723	0.278435
ENSMUSG00000097048	AC158662.2	Down	--	--	12	8	-0.549376	0.0243002	-0.120489	0.718584	0.428887
