# Supplementary material for: RORα controls hepatic lipid homeostasis via negative regulation of PPARγ transcriptional network
Source: Nat Commun. 2017 Jul 31;8:162. doi: 10.1038/s41467-017-00215-1 (PMC5534431; doi:10.1038/s41467-017-00215-1)
Supplement: Supplementary file 4 — Supplementary Data 3 [file 41467_2017_215_MOESM4_ESM.xlsx]

## Sheet: Group 1
Supplementary Data 3. GOBPs and KEGG pathways represented by the genes in Groups 1-4
Gene ontology and KEGG enrichment analysis of the Group 1
Category	Term	Count	P-Value
GOTERM_BP_FAT	fatty acid metabolic process	9	4e-06
GOTERM_BP_FAT	lipid biosynthetic process	7	0.0032
GOTERM_BP_FAT	organic acid biosynthetic process	5	0.0057
GOTERM_BP_FAT	carboxylic acid biosynthetic process	5	0.0057
GOTERM_BP_FAT	oxidation reduction	10	0.0067
GOTERM_BP_FAT	fatty acid biosynthetic process	4	0.0081
GOTERM_BP_FAT	positive regulation of foam cell differentiation	2	0.015
GOTERM_BP_FAT	regulation of foam cell differentiation	2	0.02
GOTERM_BP_FAT	positive regulation of immune system process	5	0.021
GOTERM_BP_FAT	positive regulation of immune response	4	0.032
GOTERM_BP_FAT	immune response	7	0.032
GOTERM_BP_FAT	long-chain fatty acid transport	2	0.035
GOTERM_BP_FAT	fat cell differentiation	3	0.038
KEGG_PATHWAY	PPAR signaling pathway	8	1.1e-07
KEGG_PATHWAY	Fatty acid metabolism	4	0.0016
KEGG_PATHWAY	Retinol metabolism	4	0.0051
KEGG_PATHWAY	Biosynthesis of unsaturated fatty acids	3	0.0086
KEGG_PATHWAY	Adipocytokine signaling pathway	3	0.047

## Sheet: Group 2
Gene ontology and KEGG enrichment analysis of the Group 2
Category	Term	Count	P-Value
GOTERM_BP_FAT	fatty acid metabolic process	6	0.0014
GOTERM_BP_FAT	lipid transport	5	0.002
GOTERM_BP_FAT	lipid localization	5	0.0026
GOTERM_BP_FAT	monocarboxylic acid transport	3	0.0032
GOTERM_BP_FAT	brown fat cell differentiation	3	0.0074
GOTERM_BP_FAT	fat cell differentiation	3	0.031
KEGG_PATHWAY	PPAR signaling pathway	7	6.6e-06
KEGG_PATHWAY	Fatty acid metabolism	5	0.00014
KEGG_PATHWAY	Biosynthesis of unsaturated fatty acids	3	0.012
KEGG_PATHWAY	ABC transporters	3	0.03

## Sheet: Group 3
Gene ontology and KEGG enrichment analysis of the Group 3
Category	Term	Count	P-Value
GOTERM_BP_FAT	oxidation reduction	6	0.0019
KEGG_PATHWAY	Primary bile acid biosynthesis	2	0.021

## Sheet: Group 4
Gene ontology and KEGG enrichment analysis of the Group 4
Category	Term	Count	P-Value
GOTERM_BP_FAT	cellular cation homeostasis	4	0.0087
GOTERM_BP_FAT	negative regulation of JAK-STAT cascade	2	0.014
GOTERM_BP_FAT	cation homeostasis	4	0.015
GOTERM_BP_FAT	regulation of transcription, DNA-dependent	10	0.017
GOTERM_BP_FAT	chemical homeostasis	5	0.018
GOTERM_BP_FAT	regulation of RNA metabolic process	10	0.019
GOTERM_BP_FAT	homeostatic process	6	0.022
GOTERM_BP_FAT	carbohydrate biosynthetic process	3	0.022
GOTERM_BP_FAT	rhythmic process	3	0.031
GOTERM_BP_FAT	vasoconstriction	2	0.036
GOTERM_BP_FAT	cellular ion homeostasis	4	0.036
GOTERM_BP_FAT	cellular chemical homeostasis	4	0.039
GOTERM_BP_FAT	ion homeostasis	4	0.048
KEGG_PATHWAY	Circadian rhythm	3	0.0015
KEGG_PATHWAY	Complement and coagulation cascades	4	0.0045
