# Supplementary material for: RORα controls hepatic lipid homeostasis via negative regulation of PPARγ transcriptional network
Source: Nat Commun. 2017 Jul 31;8:162. doi: 10.1038/s41467-017-00215-1 (PMC5534431; doi:10.1038/s41467-017-00215-1)
Supplement: Supplementary file 5 — Supplementary Data 4 [file 41467_2017_215_MOESM5_ESM.xlsx]

## Sheet: Sheet1
Supplementary Data 4. Key TFs significantly regulating the genes in Group 1
Term	P-value	-LOG10(p-value)	Overlap	Genes
PPARG	6.20198e-10	9.20747	28	RDH16;SH3BGRL;2810453I06RIK;CDKN1A;FAM126A;PDK4;LPL;ELOVL5;ART3;GM7609;MOGAT1;RNF125;FIGN;ACSL1;EHHADH;EGR1;CAR3;EPT1;EFNA5;EFCAB7;CD36;CD68;GPD1;ACOT2;MTHFR;TRIM2;ANXA2;SCD1
REST	1.03653e-07	6.98442	22	RDH16;LGR5;ARL4A;EGR1;CAR3;OLIG1;CDKN1A;TRP53INP1;CYP3A11;CPT1B;9130409I23RIK;LZIC;RFX4;CXCL10;ART3;CD53;RNF125;ACOT2;CPEB2;FIGN;H2-Q1;SCD1
TCFCP2L1	1.84667e-05	4.73361	15	SLC27A1;ARL4A;ARHGEF9;CAR3;FBXW17;CDKN1A;CPT1B;SERPINB1A;GPR98;MAD2L1;NDRG1;LNX2;RNF125;UNC119;KRT23
WT1	4.99424e-05	4.30153	13	SLC27A1;LGALS1;EGR1;CTBP2;BCL10;CDKN1A;EFNA5;GPD1;RASGRP2;NDRG1;FIGN;ZFP53;TSC22D1
KLF4	5.23243e-05	4.2813	16	ARL4A;BCL10;CDKN1A;CPT1B;LZIC;CD68;SPC25;RASGRP2;NDRG1;LNX2;MTHFR;UNC119;CPEB2;ANXA2;ABHD2;TSC22D1
IRF8	6.8106e-05	4.16681	6	RFX4;CD53;SH3BGRL;CD68;ABHD2;SLC15A3
SFPI1	0.000133597	3.8742	15	ARHGEF3;FBXW17;BCL10;TRP53INP1;LZIC;ELOVL5;MAD2L1;MTHFR;UNC119;CPEB2;ANXA2;ZFP53;SLC15A3;RCAN2;ACSL1
GFI1B	0.000160963	3.79327	13	LGALS1;EGR1;BCL10;CDKN1A;MTG1;LZIC;EFCAB7;ELOVL5;RNF125;AGBL3;ZFP53;SLC15A3;RCAN2
TAL1	0.000164348	3.78424	13	ARL4A;EGR1;2810453I06RIK;LPL;MTHFR;UNC119;TRIM2;ABI3;ZFP53;HIST1H4K;SCD1;TSC22D1;EHHADH
RNF2	0.000270452	3.56791	10	GPD1;OLIG1;LNX2;FIGN;TPM2;H2-Q1;HIST1H4K;SCD1;LPL;EFNA5
ZFP281	0.00031198	3.50587	13	SLC27A1;EGR1;CAR3;CDKN1A;TPM2;RAB30;GPD1;RASGRP2;RNF125;UNC119;FIGN;ABI3;TSC22D1
ESR1	0.000394161	3.40433	6	ABHD2;CYP3A11;PDK4;CAR3;CYP4A10;LNX2
HOXB4	0.000478023	3.32055	12	ARL4A;ARHGEF3;SH3BGRL;BCL10;SERPINB1A;CD53;CD68;MAD2L1;NPR1;8430408G22RIK;HIST1H4K;TSC22D1
TET1	0.000513807	3.2892	12	CAR3;CYP4A31;CFD;BCL10;TRP53INP1;PLIN4;CPT1B;9130409I23RIK;ELOVL3;RASGRP2;RNF125;ABI3
SMARCA4	0.00063455	3.19753	9	LNX2;CTBP2;BCL10;MTHFR;ANXA2;RAB30;ABHD2;TSC22D1;EFNA5
RUNX1	0.000642591	3.19207	9	EFCAB7;LGALS1;EGR1;CAR3;RASGRP2;ABI3;ABHD2;SLC15A3;ACSL1
STAT4	0.000815177	3.08875	12	ARHGEF9;ARHGEF3;2810453I06RIK;CPT1B;HAMP2;EFNA5;CXCL10;RASSF4;CD53;TRIM2;HIST1H4K;SLFN2
LMO2	0.00115511	2.93738	11	ARL4A;EGR1;MTG1;RASGRP2;RNF125;MTHFR;CPEB2;ABI3;ABHD2;ZFP53;SLC15A3
POU5F1	0.00124452	2.905	19	CDKN1A;MTG1;TRP53INP1;LZIC;MOGAT1;RNF125;ABI3;SLC15A3;HIST1H4K;CAR3;CTBP2;RAB30;RFX4;GPR98;CD68;MTHFR;TRIM2;SCD1;TSC22D1
EP300	0.00145369	2.83753	8	ARL4A;MOGAT1;MAD2L1;BCL10;FIGN;RCAN2;PDK4;TSC22D1
SIN3B	0.001504	2.82275	19	LGR5;ARL4A;CDKN1A;MTG1;CPT1B;BCAP29;MOGAT1;NPR1;NDRG1;RNF125;CPEB2;SLC27A1;CTBP2;RFX4;EFCAB7;CD53;MTHFR;AGBL3;SCD1
RARG	0.00153528	2.81381	5	CTBP2;FIGN;TPM2;RAB30;LNX2
CREM	0.00176628	2.75294	23	ARL4A;2810453I06RIK;BCL10;CDKN1A;TRP53INP1;FAM126A;ERMP1;TPM2;LZIC;ELOVL5;BCAP29;NPR1;CPEB2;ABHD2;ACSL1;SLC27A1;EGR1;EFNA5;RFX4;LNX2;MTHFR;AGBL3;TSC22D1
SUZ12	0.00258458	2.58761	11	LGR5;EGR1;OLIG1;LPL;EFNA5;RFX4;MOGAT1;SPC25;NPR1;NDRG1;CPEB2
RCOR3	0.00266283	2.57466	14	LGR5;ARHGEF3;CTBP2;CDKN1A;FAM126A;PDK4;CPT1B;BCAP29;NPR1;RNF125;ABHD2;RCAN2;SCD1;TSC22D1
TP53	0.00272383	2.56482	8	RFX4;ART3;OLIG1;CPEB2;CDKN1A;TRP53INP1;LZIC;EFNA5
NR0B1	0.00313702	2.50348	10	CAR3;CTBP2;CDKN1A;TRP53INP1;RAB30;RFX4;GPD1;RASGRP2;H2-Q1;SCD1
YAP1	0.00373576	2.42762	12	ARL4A;CTBP2;MTG1;PDK4;RFX4;ELOVL5;GPR98;CD36;CD68;NDRG1;ANXA2;ACSL1
EOMES	0.00389639	2.40934	10	ARHGEF3;CTBP2;BCL10;TRP53INP1;RAB30;NPR1;LNX2;ANXA2;ABHD2;TSC22D1
NR1I2	0.00393128	2.40547	7	ELOVL5;RASSF4;GPD1;LNX2;PDK4;9130409I23RIK;EFNA5
MTF2	0.00396925	2.40129	14	LGR5;SLC27A1;EGR1;OLIG1;TPM2;LPL;EFNA5;RFX4;GPR98;NPR1;NDRG1;CPEB2;FIGN;H2-Q1
TCFAP2C	0.00405942	2.39154	13	LGALS1;CTBP2;BCL10;MTG1;TRP53INP1;ELOVL5;RASSF4;GPD1;CPEB2;ANXA2;SCD1;TSC22D1;EHHADH
SOX2	0.00407557	2.38981	15	TRP53INP1;MOGAT1;RNF125;FIGN;SLC15A3;HIST1H4K;CTBP2;RAB30;RFX4;GPR98;CD68;MTHFR;TRIM2;SCD1;TSC22D1
NANOG	0.0047354	2.32464	8	RFX4;RASGRP2;CTBP2;TRIM2;FIGN;ABHD2;KRT23;SCD1
GATA1	0.0055149	2.25846	10	LGR5;LGALS1;ERMP1;EFNA5;ELOVL3;GPR98;RNF125;MTHFR;ABI3;ABHD2
PRDM14	0.00816462	2.08806	10	CTBP2;SMAGP;MAD2L1;NPR1;RASGRP2;TRIM2;ANXA2;ABHD2;SCD1;TSC22D1
ERG	0.00888549	2.05132	10	EGR1;2810453I06RIK;CDKN1A;MTG1;ELOVL5;GPD1;CPEB2;AGBL3;ACSL1;HIST1H4K
