# Supplementary material for: RORα controls hepatic lipid homeostasis via negative regulation of PPARγ transcriptional network
Source: Nat Commun. 2017 Jul 31;8:162. doi: 10.1038/s41467-017-00215-1 (PMC5534431; doi:10.1038/s41467-017-00215-1)
Supplement: Supplementary file 6 — Supplementary Data 5 [file 41467_2017_215_MOESM6_ESM.xlsx]

## Sheet: Sheet1
Supplementary Data 5. Primer list for qRT-PCR and ChIP analysis
	Primers for qRT-PCR analysis
	Sequnce
	Forward	Reverse
Rora	5′-CAATGCCACCTACTCCTGTCC-3′	5′-GCCAGGCATTTCTGCAGC-3′
18s rRNA	5′-CCGCAGCTAGGAATAATGGAAT-3′	5′-GCCAGGCATTTCTGCAGC-3′
Mcp1	5′-GGCTCAGCCAGATGCAGTTAAC-3′	5′-AGCCTACTCATTGGGATCATCTTG-3′
Ifng	5′-ATGAACGCTACACACTGCATC-3′	5′-CCATCCTTTTGCCAGTTCCTC-3′
Il-1b	5′-CGGCACACCCACCCTG-3′	5′-AAACCGCTTTTCCATCTTCTTCT-3′
Il-18	5′-CAGGCCTGACATCTTCTGCAA-3	5′-TCTGACATGGCAGCCATTGT-3′
Tgfb	5′-CTTCAATACGTCAGACATTCGGG-3′	5′-GTAACGCCAGGAATTGTTGCTA-3′
F4/80	5′-TGACAACCAGACGGCTTGTG-3′	5′-GCAGGCGAGGAAAAGATAGTGT-3′
Dio2	5′-AATTATGCCTCGGAGAAGACCG-3′	5′-GGCAGTTGCCTAGTGAAAGGT-3′
Acadm	5′-AGGGTTTAGTTTTGAGTTGACGG-3′	5′-CCCCGCTTTTGTCATATTCCG-3′
Pgc1a	5′-TATGGAGTGACATAGAGTGTGCT-3′	5′-CCACTTCAATCCACCCAGAAAG-3′
Esrra	5′-AGGTGGACCCTTTGCCTTTC-3′	5′-GGCATGGCGTACAGCTTCT-3′
Ucp1	5′-AGGCTTCCAGTACCATTAGGT-3′	5′-CTGAGTGAGGCAAAGCTGATTT-3′
Aox	5′-TAACTTCCTCACTCGAAGCCA-3′	5′-AGTTCCATGACCCATCTCTGTC-3′
L32	5′-GAAACTGGCGGAAACCCA-3′	5′-GGATCTGGCCCTTGAACCTT-3′
Cyp7a1	5′-TCATTGCTTCAGGGCTCCTG-3′	5′-TGGGCATCTCAAGCAAACAC-3′
Cyp8b1	5′-CCTCTGGACAAGGGTTTTGTG-3′	5′-GCACCGTGAAGACATCCCC-3′
Cyp27a1	5′-CCAGGCACAGGAGAGTACG-3′	5′-GGGCAAGTGCAGCACATAG-3′
GcK	5′-CTGGATGACAGAGCCAGGATG-3′	5′-AGTTGGTTCCTCCCAGGTCT-3′
Pepck	5′-AAAAGCCTTTGGTCAACAAC-3′	5′-AAACTTCATCCAGGCAATGT-3′
Pparg	5′-TCGCTGATGCACTGCCTATG-3′	5′-GAGAGGTCCACAGAGCTGATT-3'
Srebp1c	5′-GAAGCTGTCGGGGTAGCGTCT-3′	5′-CTCTCAGGAGAGTTGGCACCTG-3′
Acc	5′-GGACAGACTGATCGCAGAGAAAG-3′	5′-TGGAGAGCCCCACACACA-3′
Fasn	5′-GCTGCGGAAACTTCAGGAAAT-3′	5′-AGAGACGTGTCACTCCTGGACTT-3′
Scd1	5′-TTCTTGCGATACACTCTGGTGC-3′	5′-CGGGATTGAATGTTCTTGTCGT-3′
Acaca	5′-ATGGGCGGAATGGTCTCTTTC-3′	5′-TGGGGACCTTGTCTTCATCAT-3′
Acacb	5′-CGCTCACCAACAGTAAGGTGG-3′	5′-GCTTGGCAGGGAGTTCCTC-3′
Dgat2	5′-GCGCTACTTCCGAGACTACTT-3′	5′-GGGCCTTATGCCAGGAAACT-3′
Chrebp	5′-CATTGCCAACATAAGCATCTTC-3′	5′-GTCCGATATCTCCGACACACTC-3′
Cidec	5′-ATGGACTACGCCATGAAGTCT-3′	5′-CGGTGCTAACACGACAGGG-3′
Plin2	5′-GACCTTGTGTCCTCCGCTTAT-3′	5′-CAACCGCAATTTGTGGCTC-3′
G0S2	5′-TAGTGAAGCTATACGTTCTGGGC-3′	5′-GTCTCAACTAGGCCGAGCA-3′
Cd36	5′-GGAGCCATCTTTGAGCCTTCA-3′	5′-GAACCAAACTGAGGAATGGATCT-3′
Pdk4	5′-AGGGAGGTCGAGCTGTTCTC-3′	5′-GGAGTGTTCACTAAGCGGTCA-3′
Elovl3	5′-TTCTCACGCGGGTTAAAAATGG-3′	5′-GAGCAACAGATAGACGACCAC-3′
Acot2	5′-GTTGTGCCAACAGGATTGGAA-3′	5′-GCTCAGCGTCGCATTTGTC-3′
Slc27a1	5′-CGCTTTCTGCGTATCGTCTG-3′	5′-GATGCACGGGATCGTGTCT-3′
36B4	5′-CGTCCTCGTTGGAGTGACA-3′	5′-CGGTGCGTCAGGGATTG-3′
CD36	5′-AAGCCAGGTATTGCAGTTCTTT-3′	5′-GCATTTGCTGATGTCTAGCACA-3′
SCD	5′-GCCCCTCTACTTGGAAGACGA-3′	5′-AAGTGATCCCATACAGGGCTC-3′
PLIN2	5′-ATGGCATCCGTTGCAGTTGAT-3′	5′-GGACATGAGGTCATACGTGGAG-3′
RORa	5′-CGGTGCGCAGACAGAGCTAT-3′	5′-CCACAGATCTTGCATGGAATAATT-3′
HPRT	5′-TGACACTGGCAAAACAATGCA-3′	5′-GGTCCTTTTCACCAGCAAGCT-3′
	Primers for ChIP analysis
	Sequnce
	Forward	Reverse
Cd36 PPRE	5′-GTGTGCCTTTTGCATCTTGA-3′	5′-GGGGCACTAACAGAAAACGA-3′
Scd1 PPRE	5′-CTTTGTGTAGCCCTGGCTGT-3′	5′-TGAGGTTACCTGTGGTCACG-3′
Plin2 PPRE	5′-GCTGGGGATTACAGACCAGA-3′	5′-TCTTGGGGTTTTGGAAAATG-3′
Acox1 PPRE	5′-CGGAAACCAGAAGGGAATG-3′	5′-TAGCCAACGACAATGAACC-3′
Fgf21 PPRE	5′-TTTCTCCTGTGTTGAATCCC-3′	5′-GTTCCTGCCAAGTGTGTC-3′
CD36 PPRE	5′-AGGGGGTGTGGTTGCATATT-3′	5′-TCTGGGTGATGGGAAAAATC-3′
SCD PPRE	5′-GTGGTGTGGTGTCGGTGTC-3′	5′-AGCCGGGAATTTAAAGGCTA-3′
GAPDH negative region	5′-CACCGTCAAGGCTGAGAAC-3′	5′-GCCACACCATCCTAGTTGC-3′
